# Supplementary material for: A neurodevelopmental epigenetic programme mediated by SMARCD3–DAB1–Reelin signalling is hijacked to promote medulloblastoma metastasis
Source: Nat Cell Biol. 2023 Feb 27;25(3):493–507. doi: 10.1038/s41556-023-01093-0 (PMC10014585; doi:10.1038/s41556-023-01093-0)
Supplement: Supplementary file 4 — Supplementary Table 1. Genes associated with SMARCD3 in MB. Genes that are positively correlated with SMARCD3 mRNA expression in MB (two-tailed Spearman’s rank R > 0.3 and P value < 0.05). Supplementary Table 2. Downregulated and upregulated DEGs after SMARCD3 KO. DEGs in MED8A cells with SMARCD3 KO vs WT (fourfold change; P < 0.05). Supplementary Table 3. Genes positively correlated with SMARCD3 levels during human cerebellum development (two-tailed Spearman’s rank correlation analysis). Supplementary Table 4. Clinical information on the ten patients with MB. Supplementary Table 5. sgRNA sequences targeting genes and CREs. Supplementary Table 6. Sequences of the primers used in RT–qPCR. Supplementary Table 7. Sequences of the genotyping primers. Primers were used to validate the successful excision of CREs. Supplementary Table 8. List of antibodies. [file 41556_2023_1093_MOESM4_ESM.xlsx]

## Sheet: Suppl. Table 1
Supplementary Table 1: The genes are associated with SMARCD3 in MB (two-tailed Spearman’s rank R > 0.3 and P value < 0.05)
Gene	P	R
SMARCD3	0	1
TRIM58	0	0.587885
GABRG2	0	0.566906
GABRA5	0	0.563365
SAMD3	0	0.557274
SORBS2	0	0.547028
EPHA8	0	0.536675
EEF2K	0	0.535842
DIRAS2	0	0.531905
OR2W3	6.95e-57	0.531638
USP2	0	0.520897
KIF21B	0	0.519148
C1QTNF4	0	0.517763
NXPH4	0	0.512783
MPP2	0	0.512351
EYS	0	0.511638
EVL	0	0.51113
TBKBP1	0	0.511123
ASS1	0	0.507461
DOK6	0	0.503187
FSTL5	0	0.50223
EPS8	0	0.501844
SLC22A23	0	0.500148
TBC1D8	0	0.49933
SBK2	0	0.498838
ABCD1	0	0.497272
OR2AJ1	2.54e-48	0.494598
TTYH3	0	0.490168
TTR	0	0.489996
LDLRAD4	0	0.487331
ATP13A2	0	0.484833
PCLO	0	0.48289
SEZ6	0	0.482649
SV2C	0	0.48183
MACROD2	0	0.481546
IRF2BPL	0	0.478098
PAPPA2	0	0.477834
HECTD4	0	0.475024
DUSP3	0	0.474256
ATXN7	0	0.472169
ATXN7.1	0	0.472169
TESK2	0	0.471243
KCNN3	0	0.470832
COL27A1	0	0.468184
FZD1	0	0.467608
GABRB3	0	0.467216
AKAP9	0	0.466343
RPS6KL1	0	0.4655
CDK18	0	0.465463
CAMSAP3	3.44e-42	0.464977
CACNA1G	0	0.462703
MAK	0	0.462625
MMD	0	0.461951
MYRIP	0	0.461476
GDF11	0	0.460624
B4GALT6	0	0.458811
TGFB1	0	0.45874
NCS1	0	0.458208
GRM2	0	0.45818
CDH24	0	0.457313
REEP1	0	0.457021
PHLDA1	0	0.456142
TBR1	0	0.455238
FOXG1	0	0.455026
ATP2B3	0	0.454134
GABARAPL1	0	0.453964
DMD	0	0.453953
PPP2R2B	6.57e-40	0.453168
ARL4D	0	0.451341
NDUFA4L2	0	0.449263
MMP15	0	0.448107
LEMD1	0	0.44708
MFSD11	0	0.44667
PNMA3	0	0.446445
HCFC2	0	0.446382
NUDT3	1.78e-38	0.445499
LIN28B	0	0.444193
USP49	0	0.443706
ERICH3	0	0.443353
ZFHX4	0	0.442055
INHBB	0	0.442015
KIFC3	0	0.44072
MAD2L2	0	0.439795
TLL1	0	0.439246
ATP1B2	0	0.438887
NOL4L	0	0.438775
CNTNAP5	0	0.437827
MAP7	0	0.436597
ZNF398	0	0.436027
GPLD1	0	0.435612
IPO13	0	0.435105
TEX2	0	0.434403
FGD4	0	0.434125
MAP3K9	0	0.432739
NPTX1	0	0.431499
RASAL2	0	0.43108
SEMA3A	0	0.43103
EDEM3	0	0.431022
BRPF3	0	0.430688
SLC4A10	0	0.429243
PPM1E	0	0.427191
SH2B2	0	0.426276
CITED1	0	0.426044
SLITRK3	0	0.425946
MPP3	0	0.425359
SFXN3	0	0.425289
ACHE	0	0.422415
EVI5L	0	0.42158
BCL9	0	0.420728
LRRC4	0	0.419918
ATP1A3	0	0.419598
SIK3	0	0.418997
ALAD	0	0.418937
SYN2	0	0.418603
FEZF2	0	0.418281
KCNN1	0	0.418082
EGLN3	0	0.41784
KCNQ5	0	0.417512
TMEM38A	0	0.417314
NME9	1.8e-33	0.4171
GALE	0	0.416727
HEATR6	0	0.416713
MEF2D	0	0.41624
TDRD9	0	0.415204
TP53I11	0	0.414997
NCOR2	0	0.414172
PSD	0	0.414043
USH2A	5.96e-33	0.413982
DRAXIN	0	0.413729
KHDRBS2	0	0.41294
HCN3	0	0.412595
ZNF703	0	0.412594
MAPRE2	0	0.411835
OR2T8	0	0.411318
AP4M1	0	0.411184
SSH1	0	0.410674
SGSM2	0	0.410652
DSCAML1	0	0.4099
CHD3	0	0.409681
VTN	0	0.409448
IQCE	0	0.409234
C2CD2L	3.92e-32	0.40902
GPR139	0	0.4081
TAOK3	0	0.408022
AGRN	0	0.407327
PKM	0	0.407273
PRL	0	0.406646
PPP1R12B	0	0.406381
NAPB	0	0.406296
GUCY2D	0	0.406067
FLRT1	0	0.40602
MAL2	0	0.405583
NPR3	0	0.405395
ZNF672	0	0.405121
HDAC5	0	0.403943
MLX	0	0.403711
AP1S2	3.39e-31	0.40323
LRRC2	0	0.403189
ABCG4	5.07e-31	0.402135
GRAMD1B	5.69e-31	0.401821
TGFB3	0	0.401808
ATP6V0B	0	0.40134
TACR3	0	0.401189
GPR153	0	0.401176
SLC29A4	0	0.400845
SIRT4	0	0.400687
RABIF	0	0.400005
LMTK2	0	0.399695
GORASP1	0	0.399568
MAOA	0	0.399553
GPR88	0	0.399332
KCTD21	0	0.399292
JAG2	0	0.39886
ABL2	0	0.398492
PNPLA8	0	0.398437
PPTC7	0	0.39831
MAD2L1BP	0	0.397468
MARK1	2.96e-30	0.397298
PDC	0	0.397251
WASF3	0	0.397099
CSRNP1	3.29e-30	0.397003
TMEM63B	0	0.39695
FBRSL1	0	0.396922
APLP1	0	0.396862
GCNT4	0	0.396826
ACSL3	0	0.396684
MON1A	0	0.396329
B4GALT2	0	0.396066
ZNF462	0	0.395623
CRY1	0	0.395607
LIN7B	0	0.395539
KLHL29	0	0.394412
C7orf33	0	0.393684
PNPLA3	0	0.393526
PPM1A	0	0.393426
RALGPS2	0	0.393037
MYCBP2	0	0.392833
BAHD1	0	0.392546
LRRC61	0	0.392532
DNAJB2	0	0.392452
EDIL3	0	0.392146
PPARG	0	0.39207
FBXO6	2.14e-29	0.391773
SMIM24	0	0.39115
RNF10	0	0.391105
NLK	0	0.391017
SMURF1	0	0.391001
GABRA1	0	0.390868
SPTBN2	0	0.390484
AMOTL2	0	0.390386
HPCA	0	0.390003
JMJD6	0	0.389306
GRIA1	0	0.389015
CHFR	0	0.388356
PYY	0	0.387902
CPLX4	0	0.387615
PODXL	0	0.387597
PDE6H	0	0.387398
B4GALT3	0	0.387112
CAMK2B	0	0.386346
TECPR1	0	0.386328
DENND4B	0	0.386238
DENND2C	0	0.386082
ASH1L	0	0.385998
SGK1	0	0.38538
SLC17A7	0	0.385357
ISLR2	0	0.385169
LRWD1	0	0.384199
MYT1	0	0.382665
PPP2R5E	0	0.382464
ART3	0	0.382338
ANO2	0	0.382113
PAQR9	0	0.382108
GNB3	0	0.381827
CHST1	0	0.381532
AREL1	0	0.381359
PACSIN1	0	0.381097
CACNA2D1	0	0.381054
SVOP	0	0.380848
ADCY1	0	0.380145
TNFRSF11A	0	0.380045
SEMA4G	0	0.379937
PHC2	0	0.379878
IFT22	0	0.379796
NEB	0	0.379553
AHDC1	0	0.379519
REV3L	0	0.379375
MXRA7	0	0.379089
SNX11	0	0.37906
POLN	0	0.378749
DENND5B	0	0.378332
KCNB2	0	0.37831
ASB8	0	0.378266
MARS	0	0.378194
CDK5R2	0	0.377822
NOS1AP	0	0.377576
ZNF318	0	0.376845
ZNF583	0	0.376742
GRPR	0	0.376627
STAU2	4.18e-27	0.376505
CELF3	0	0.376444
CKB	0	0.376442
RNF19B	0	0.376118
IGDCC3	0	0.375955
C12orf49	0	0.37579
SSX2IP	0	0.375258
TLE2	0	0.374976
CYB5R1	0	0.374975
CNOT4	0	0.374457
SLC25A48	0	0.374246
CDK5	0	0.373219
LINGO2	0	0.372121
RABGAP1L	0	0.372021
LYPD1	0	0.371791
CLTC	0	0.371693
APBB2	2.27e-26	0.371432
PROKR2	0	0.371173
DUSP7	0	0.371008
TNRC6C	0	0.370873
RHOT1	0	0.370849
NIM1K	0	0.370122
MAPK13	0	0.369994
SRRM4	0	0.369751
TTLL5	0	0.369697
WBP11	0	0.369601
PDXK	0	0.369592
PRNP	0	0.369176
PIPOX	0	0.369145
ZSCAN12	0	0.368967
TMUB1	0	0.368625
HMGA1	0	0.368245
SPATA20	0	0.367706
IL1RAPL2	0	0.367626
AP5M1	0	0.367501
C1orf220	0	0.367498
ADCY9	0	0.367137
BCL7B	0	0.367072
OR2L13	0	0.366996
EFCAB12	0	0.366948
KIAA1147	0	0.366504
NRL	0	0.366454
HDHD3	0	0.366056
MARCH9	0	0.365794
NCKAP5	0	0.365751
SMAD7	0	0.365289
VASH1	0	0.364939
ZIM2	0	0.364911
CDH8	0	0.364729
ESYT3	0	0.364263
STAG3L4	0	0.363888
SLC27A4	0	0.363543
EPHA6	0	0.363287
MAPK11	0	0.363042
DHRS13	0	0.362403
CDKL5	0	0.362356
BICD1	0	0.362165
FRS3	0	0.362112
HOMER1	0	0.362032
MED8	0	0.36163
RAP1GAP	0	0.361583
CHPF2	0	0.361507
GLRA1	0	0.36083
LMNB1	0	0.360565
USP30	0	0.360253
MYO18A	0	0.360213
PYY2	0	0.360204
GPR155	0	0.36019
DNMT3A	0	0.359938
SLC8A1	0	0.359219
NECAP1	1.18e-24	0.359217
CXXC5	0	0.35917
HIPK2	0	0.359167
IL22	0	0.358664
PI4KB	0	0.358552
ARHGEF11	0	0.358549
PPIL2	0	0.358475
DAGLB	0	0.357776
CPNE4	1.92e-24	0.357681
GCLC	0	0.357594
ZNF214	0	0.357397
OLFM2	0	0.35723
SOCS7	0	0.357199
PALMD	0	0.356855
SRRM3	0	0.356756
LRP2	0	0.356735
FAM227A	0	0.356618
TSPEAR	0	0.356448
ALDH5A1	0	0.356156
DENND1B	0	0.356151
RSPO3	0	0.356104
CSRNP3	0	0.356017
C14orf39	0	0.355883
RBKS	0	0.355578
KCNJ2	0	0.355511
TP73	0	0.355156
TAC1	0	0.355046
PPFIA3	4.76e-24	0.354778
FCER2	0	0.354676
BRI3BP	0	0.354584
TBX21	0	0.354574
BACE1	0	0.354435
ZBTB40	0	0.354113
PPP5C	0	0.353988
UNCX	0	0.353814
VWC2L	0	0.353522
SLC9A3R2	0	0.353269
NEK4	0	0.352589
SLC43A2	0	0.35257
GSG1	0	0.352559
RREB1	0	0.35222
TPRN	0	0.351591
ARPP21	0	0.351467
AACS	0	0.351279
NR4A2	0	0.350991
PCDH10	0	0.35045
C3orf20	0	0.350434
HIP1	0	0.350309
DMC1	0	0.35023
RGL2	0	0.350164
SMAP2	0	0.349903
PANX2	2.18e-23	0.349847
PIK3CD	0	0.34982
JAZF1	0	0.349781
DALRD3	0	0.349439
SCRT2	0	0.349376
LRP11	0	0.349168
LPCAT1	2.99e-23	0.348821
HDHD2	3.42e-23	0.348374
C1orf50	0	0.348044
C1orf50.1	0	0.348044
PIEZO1	0	0.34799
WDR7	0	0.34796
MUC16	0	0.347703
COX20	0	0.347698
XKR9	0	0.347506
EOMES	0	0.346923
MAST1	0	0.346657
BNC2	0	0.34663
COG1	0	0.346478
OR14A16	6.2e-23	0.346414
SETD1B	0	0.346191
MAP3K13	0	0.346144
TTC29	0	0.346116
ZNF281	0	0.346103
ADCK5	0	0.346063
CHGA	0	0.345933
PARP6	7.51e-23	0.34578
HCN1	0	0.34553
KCNA5	0	0.345489
SLCO5A1	0	0.345483
TBC1D22B	0	0.344973
AATK	0	0.344971
USP35	0	0.34483
OR2K2	0	0.344777
HELZ	0	0.344682
ANKRD54	0	0.344551
MOK	0	0.34436
C1orf56	0	0.344182
HERC3	0	0.344011
TMEM132E	0	0.343827
GRIP2	1.36e-22	0.343809
GLT1D1	0	0.343696
GGA2	0	0.343684
TSHZ1	0	0.343503
TBC1D9	0	0.343081
SLC25A44	0	0.34289
SLC1A7	1.79e-22	0.342881
IPCEF1	0	0.342469
SYNJ1	0	0.342365
CNTN1	0	0.342304
WASF1	0	0.34229
ZCCHC10	2.18e-22	0.342219
TANC2	0	0.342101
CEP350	0	0.341998
RUNDC1	0	0.341928
CASD1	0	0.341743
PLA2G4C	0	0.341337
TMEM201	0	0.341329
ZSWIM3	0	0.341292
NPHP4	0	0.341205
PTPRF	0	0.340891
PTPRO	0	0.34084
DOCK9	0	0.340677
USP32	0	0.340456
DIRAS1	3.91e-22	0.340256
AKAP8L	0	0.340219
CLIP4	0	0.340094
RAB3A	0	0.33993
CRX	4.41e-22	0.339853
C5orf22	0	0.339723
CLPTM1L	0	0.339435
GUCA1C	5.11e-22	0.339348
TNK2	0	0.339067
DNAJC5	0	0.33894
TRPC5	0	0.338939
ENC1	0	0.33884
MAGI2	0	0.338752
ETV1	0	0.338607
NSF	0	0.338072
NWD2	0	0.337942
FAM71F1	0	0.337706
REPS1	0	0.33769
STRIP1	0	0.337108
CACFD1	1.03e-21	0.336973
ZNF540	0	0.336922
GPD1L	0	0.336734
B3GAT2	0	0.3363
FANCE	0	0.33629
MMD2	0	0.336251
C17orf80	0	0.336173
KCNC4	0	0.335999
SEC14L1	0	0.335812
EML5	0	0.335541
MARK4	0	0.335414
ZNF569	0	0.335381
GGA3	0	0.335324
ABCB8	0	0.334697
REL	0	0.334549
PIP4K2A	0	0.334393
GPER1	2.27e-21	0.33425
CLTCL1	0	0.334162
PHLPP1	0	0.334068
ZNF316	0	0.333994
ZDHHC22	0	0.333542
ZNF534	0	0.333266
NOXRED1	0	0.332772
NPY6R	0	0.332756
CASKIN1	0	0.332608
FBXO2	0	0.332526
CEP170B	0	0.332267
PCBP4	0	0.33225
RGS6	0	0.332011
OTX2	4.38e-21	0.331964
C3orf70	0	0.33181
PTGER2	0	0.331473
TES	2.3e-22	0.330892
CORO2B	2.47e-22	0.33087
SCN9A	2.81e-22	0.33083
SPTBN4	3.77e-22	0.33072
ZBTB7A	4.38e-22	0.330652
PTBP2	5.8e-22	0.330502
ATF7IP	6.87e-21	0.330389
FH	8.7e-22	0.330224
SPOCD1	7.63e-21	0.330021
GRIK4	1.23e-21	0.329923
GTF2IRD1	1.25e-21	0.329904
NRN1	1.45e-21	0.329754
KAT7	1.47e-21	0.329739
ENAH	1.47e-21	0.329736
MIB2	1.63e-21	0.329621
PRICKLE2	1.72e-21	0.329561
LSM11	1.86e-21	0.329465
LRRTM4	2.15e-21	0.329284
SLC6A17	2.82e-21	0.328908
IMPDH1	3.06e-21	0.328787
PIP4K2C	3.07e-21	0.328782
GPR37	3.21e-21	0.328711
MDGA2	1.11e-20	0.328702
AHCYL2	4.09e-21	0.328318
GDPD5	4.32e-21	0.328225
FN3K	4.77e-21	0.328048
MAP10	4.8e-21	0.328037
PRKAR2B	5.26e-21	0.32787
UGCG	6.26e-21	0.327541
CA2	7.16e-21	0.327276
TRIM51	1.87e-20	0.326849
UBN2	9.2e-21	0.326753
STOM	1.05e-20	0.326459
WNT2B	1.23e-20	0.326112
PSMD14	1.24e-20	0.326093
CHRNB2	1.29e-20	0.326
CA4	1.3e-20	0.325988
SLC45A3	2.47e-20	0.325864
DENND2A	1.39e-20	0.32582
CACNG3	1.48e-20	0.325668
TNIK	1.5e-20	0.32564
MFN2	1.98e-20	0.324969
ACVR1	1.99e-20	0.324956
ETS2	2.24e-20	0.324657
TECPR2	2.27e-20	0.324622
ANKRD40	2.31e-20	0.32457
FAM149A	2.34e-20	0.324536
ARF3	2.47e-20	0.324404
ZNF609	2.58e-20	0.324284
ANO8	2.74e-20	0.324128
IRAK2	2.93e-20	0.323953
ARMC7	3.19e-20	0.323726
RPP25	3.2e-20	0.323713
RP1	3.47e-20	0.323496
SMTN	3.62e-20	0.323383
MED13	3.62e-20	0.32338
PXK	3.87e-20	0.323196
ANKRD12	3.95e-20	0.323144
GON4L	4.04e-20	0.323082
CLTB	4.76e-20	0.322622
RNF157	4.8e-20	0.322598
CCDC97	4.83e-20	0.322583
CABS1	4.88e-20	0.322549
TNFAIP1	4.91e-20	0.322534
MAPRE3	5.17e-20	0.322386
LMO7DN	5.26e-20	0.322337
C3	5.27e-20	0.322331
TANGO6	5.7e-20	0.322109
STXBP5	5.78e-20	0.322069
ENGASE	5.91e-20	0.322005
OSBPL6	6.1e-20	0.321911
GHR	7.59e-20	0.321832
TMEM38B	6.32e-20	0.321809
B9D2	6.97e-20	0.321524
IMPG2	7.13e-20	0.321455
CCDC24	7.3e-20	0.321387
HDAC9	7.42e-20	0.321337
FIGN	7.76e-20	0.321204
MIDN	7.83e-20	0.321181
LRRC73	7.89e-20	0.321157
SEMA6C	9.96e-20	0.320457
GALNT11	1.01e-19	0.320412
AGBL4	1.11e-19	0.32014
DPY19L2P2	1.19e-19	0.319921
PLXNA2	1.21e-19	0.319865
TOR3A	1.24e-19	0.31978
TRAF3	1.25e-19	0.319767
NXPH1	1.38e-19	0.319457
GNL1	1.43e-19	0.319347
SEMA3E	1.45e-19	0.319296
RPGRIP1	1.51e-19	0.319177
RCVRN	1.57e-19	0.319047
PTPRZ1	1.57e-19	0.319044
SUMO3	1.59e-19	0.31901
TMEM132B	1.61e-19	0.318973
RIIAD1	1.87e-19	0.318499
AMIGO1	1.88e-19	0.318485
FOXK2	1.9e-19	0.318441
AKAP5	1.99e-19	0.318317
ARHGAP28	2.01e-19	0.318262
CENPW	2.12e-19	0.318093
FAM71D	2.13e-19	0.318078
MED13L	2.2e-19	0.317974
EFCAB6	2.29e-19	0.317851
RXRG	2.43e-19	0.317657
KIF9	2.92e-19	0.317061
FKBP4	3.05e-19	0.316911
LEO1	3.38e-19	0.316573
LETM1	3.42e-19	0.316539
CEP19	3.38e-19	0.316373
WIPF3	3.95e-19	0.316062
BRINP2	4.16e-19	0.315887
INPP5J	4.29e-19	0.315788
TMEM244	4.31e-19	0.315767
SYCP1	4.17e-19	0.315595
ENO2	4.83e-19	0.315385
MBOAT2	5.07e-19	0.315226
LRTM2	5.15e-19	0.315169
STK40	5.28e-19	0.315086
JPH3	5.5e-19	0.314948
VASH2	5.66e-19	0.314852
ARL6	6.11e-19	0.314592
RABGGTA	6.38e-19	0.314441
PPM1D	6.93e-19	0.314159
DYRK4	7.21e-19	0.314026
NEFM	7.73e-19	0.313787
UBE2H	7.32e-19	0.313495
ZNF433	9.39e-19	0.313111
ZNF687	9.63e-19	0.313025
PAIP1	9.98e-19	0.312901
ACKR1	1.04e-18	0.312753
GRM1	1.05e-18	0.312712
SEMA3C	1.08e-18	0.312625
DCP1B	1.1e-18	0.312548
MYT1L	1.2e-18	0.312246
SCN3B	1.35e-18	0.311842
LMX1A	1.38e-18	0.311757
SMAP1	1.41e-18	0.311679
ACOX1	1.46e-18	0.311567
KMT2C	1.51e-18	0.311448
TNNI1	1.63e-18	0.311164
CBX1	1.69e-18	0.311038
MCF2	1.73e-18	0.310962
RCAN1	1.74e-18	0.310934
ZNF746	1.76e-18	0.310897
PI15	1.5e-18	0.310797
YY1AP1	2e-18	0.310439
HOOK1	2.01e-18	0.310418
SCMH1	2.02e-18	0.310404
SPRYD7	2.1e-18	0.310271
RGS7	2.26e-18	0.310002
LRRC3	2.32e-18	0.309918
ABCA7	2.37e-18	0.309832
BRAF	2.43e-18	0.309741
DCAF4L1	2.47e-18	0.309689
ZNF440	2.47e-18	0.309687
BMF	2.57e-18	0.309543
PRSS12	2.62e-18	0.309466
CCND2	2.85e-18	0.309162
JMY	2.94e-18	0.309056
KPNA1	2.97e-18	0.309022
PPP1R13B	2.98e-18	0.309004
ATP6V1B2	3.07e-18	0.308903
C12orf60	3.07e-18	0.308897
PARD6B	3.1e-18	0.308865
CABIN1	3.15e-18	0.308803
B3GAT1	3.39e-18	0.308536
ACTR3C	2.82e-18	0.308415
CELSR2	3.54e-18	0.308377
FAM171A2	4.09e-18	0.307847
UNC5D	4.15e-18	0.307795
HEATR9	4.46e-18	0.307532
TRAF3IP2	4.57e-18	0.307444
CPEB3	4.72e-18	0.307324
CUL1	4.83e-18	0.307236
MLLT1	4.94e-18	0.307154
FGD5	5.07e-18	0.307056
TULP1	5.69e-18	0.306634
EPHB6	6.01e-18	0.306431
TRRAP	6.12e-18	0.306363
WARS	6.18e-18	0.306326
EXTL3	6.39e-18	0.306201
PKHD1	6.47e-18	0.306152
LRRC26	6.76e-18	0.305992
MAP4K2	6.99e-18	0.305864
LETM2	7.14e-18	0.305789
VPS45	7.26e-18	0.305726
PTMS	7.74e-18	0.305483
TSEN54	8.25e-18	0.305248
SYT6	8.3e-18	0.305222
F5	8.53e-18	0.30512
ARHGAP39	6.7e-18	0.305089
LIMK1	8.87e-18	0.304974
TTLL11	8.88e-18	0.30497
BRINP3	9.21e-18	0.304832
ABCF1	9.36e-18	0.304771
HCN2	9.37e-18	0.304767
RAPGEF3	9.53e-18	0.304704
DNAJB9	9.59e-18	0.304679
SCAP	1.1e-17	0.304152
PDZD2	1.14e-17	0.304014
KANSL2	1.18e-17	0.303905
GNRHR2	1.19e-17	0.303875
CYP46A1	1.36e-17	0.303369
GPR83	1.37e-17	0.303339
ANKRD46	1.06e-17	0.30331
TGFBR3	1.39e-17	0.303275
ACER3	1.5e-17	0.302987
TMSB10	1.18e-17	0.302895
ATP6V1H	1.58e-17	0.302797
COX6B2	1.7e-17	0.302502
LRFN1	1.75e-17	0.302396
YWHAG	1.79e-17	0.302316
NDUFA5	1.95e-17	0.301972
PRKG2	1.53e-17	0.301876
CYTH1	2.11e-17	0.301677
CACNB3	2.11e-17	0.301677
TSHZ3	2.17e-17	0.301571
FAM161B	1.82e-17	0.301202
C6orf136	2.56e-17	0.300927
SESN2	2.79e-17	0.300605
ETNK2	2.87e-17	0.300491
RASGRF2	3.06e-17	0.300248
TENM4	3.06e-17	0.300244
CADM2	3.07e-17	0.300234
ZNF154	3.13e-17	0.300154
PDZD7	3.24e-17	0.300023
MLIP	3.24e-17	0.300022

## Sheet: Suppl. Table 2
Supplementary Table 2: The downregulated and upregulated DEGs after SMARCD3 KO
ENSG	symbol	WT#1	WT#2	WT#3	KO1#1	KO1#2	KO1#3	KO2#1	KO2#2	KO2#3
ENSG00000198963.11	RORB	306	278	312	1	2	3	0	0	0
ENSG00000163873.10	GRIK3	175	165	170	0	1	0	0	1	3
ENSG00000115641.19	FHL2	371	399	356	3	12	7	15	7	9
ENSG00000125266.8	EFNB2	81	91	65	1	0	2	1	2	3
ENSG00000162975.5	KCNF1	136	136	139	5	4	0	8	2	7
ENSG00000162722.9	TRIM58	79	65	81	3	3	3	0	0	1
ENSG00000075429.9	CACNG5	55	36	41	0	0	2	0	0	0
ENSG00000198768.11	APCDD1L	57	73	78	0	0	4	0	4	0
ENSG00000163331.11	DAPL1	111	120	103	6	7	0	4	2	6
ENSG00000143195.13	ILDR2	251	270	225	14	12	19	19	11	15
ENSG00000231290.6	APCDD1L-DT	152	131	110	3	1	3	14	4	4
ENSG00000262655.4	SPON1	290	271	280	15	13	23	20	37	24
ENSG00000283632.2	EXOC3L2	55	48	64	3	2	2	3	5	4
ENSG00000124092.12	CTCFL	48	35	47	1	2	2	4	2	0
ENSG00000183049.12	CAMK1D	739	739	782	67	59	56	71	92	83
ENSG00000099204.20	ABLIM1	153	163	135	6	16	10	13	18	13
ENSG00000110448.11	CD5	175	148	194	13	16	15	19	18	10
ENSG00000126217.21	MCF2L	403	448	406	2	2	4	19	23	17
ENSG00000186191.8	BPIFB4	877	868	886	89	84	89	111	111	120
ENSG00000116106.12	EPHA4	417	344	401	48	46	54	41	29	33
ENSG00000166250.12	CLMP	969	899	921	93	90	109	143	127	125
ENSG00000173406.15	DAB1	68	48	59	8	5	1	7	3	4
ENSG00000166831.9	RBPMS2	94	75	103	1	1	2	1	12	11
ENSG00000187595.16	ZNF385C	152	127	122	23	16	18	4	8	5
ENSG00000120149.9	MSX2	538	588	645	61	50	48	98	99	106
ENSG00000164125.15	GASK1B	1729	1555	1661	87	116	95	328	302	312
ENSG00000153885.14	KCTD15	33	38	35	2	6	4	5	2	5
ENSG00000164023.14	SGMS2	357	420	431	22	22	23	75	85	71
ENSG00000089327.15	FXYD5	60	84	60	0	1	5	7	10	13
ENSG00000049323.16	LTBP1	71	68	53	4	8	6	14	10	12
ENSG00000133019.11	CHRM3	46	50	41	4	4	10	8	2	7
ENSG00000095203.14	EPB41L4B	216	200	199	22	40	34	27	38	54
ENSG00000170545.17	SMAGP	202	157	202	29	24	32	45	29	36
ENSG00000160255.18	ITGB2	140	103	143	5	8	4	17	24	33
ENSG00000149557.14	FEZ1	51	55	67	11	2	4	8	6	16
ENSG00000174827.14	PDZK1	62	90	90	15	11	10	18	19	14
ENSG00000100626.17	GALNT16	492	434	424	115	104	108	46	41	62
ENSG00000183023.18	SLC8A1	681	715	690	168	163	188	106	96	102
ENSG00000054793.14	ATP9A	133	137	202	6	2	4	29	33	35
ENSG00000144677.15	CTDSPL	497	428	499	12	19	14	82	78	101
ENSG00000132561.14	MATN2	1243	1196	1272	22	22	30	354	277	332
ENSG00000137573.14	SULF1	1094	949	1084	183	237	246	9	16	16
ENSG00000140511.11	HAPLN3	81	96	97	0	0	2	10	12	22
ENSG00000162409.11	PRKAA2	1349	1192	1270	164	136	233	0	0	0
ENSG00000168542.15	COL3A1	15	18	23	234	325	327	22838	23930	21074
ENSG00000078018.20	MAP2	3	5	6	1432	1432	1707	83	99	83
ENSG00000065833.9	ME1	0	0	0	21	17	32	159	171	192
ENSG00000151224.13	MAT1A	6	6	6	56	56	51	340	358	364
ENSG00000180815.14	MAP3K15	56	84	101	412	357	446	437	513	473
ENSG00000102931.8	ARL2BP	41	47	60	280	218	281	304	327	236
ENSG00000197977.4	ELOVL2	122	110	113	726	702	717	548	521	602
ENSG00000115290.10	GRB14	2	8	4	25	89	76	34	31	56
ENSG00000161638.11	ITGA5	18	13	30	89	113	125	132	165	204
ENSG00000188958.9	UTS2B	34	51	35	302	317	364	211	198	236
ENSG00000071991.9	CDH19	188	183	177	1150	1136	1197	1074	970	1060
ENSG00000180611.7	MB21D2	35	49	34	225	265	203	237	266	299
ENSG00000145908.12	ZNF300	2	5	6	43	30	47	31	42	51
ENSG00000015285.11	WAS	22	34	15	147	191	187	695	748	696
ENSG00000185972.6	CCIN	19	15	16	83	88	117	149	193	133
ENSG00000106772.18	PRUNE2	200	165	188	1103	1082	1481	1047	1190	1101
ENSG00000107954.10	NEURL1	6	1	4	31	33	45	24	42	52
ENSG00000198947.15	DMD	61	70	71	293	302	349	887	1031	953
ENSG00000111799.21	COL12A1	5	2	6	35	56	49	32	61	39
ENSG00000148082.10	SHC3	15	15	12	219	227	258	75	97	79
ENSG00000188488.14	SERPINA5	63	47	87	425	542	427	456	437	516
ENSG00000171402.15	XAGE3	113	124	117	830	919	877	705	810	767
ENSG00000182621.18	PLCB1	1	3	7	48	49	43	34	29	53
ENSG00000184486.10	POU3F2	46	42	46	344	384	430	282	261	297
ENSG00000212993.5	POU5F1B	5	4	8	53	120	99	48	55	42
ENSG00000149809.16	TM7SF2	106	104	80	607	652	632	750	771	767
ENSG00000150636.17	CCDC102B	66	79	67	356	387	387	926	1014	938
ENSG00000168843.14	FSTL5	24	22	25	150	112	148	332	371	379
ENSG00000136160.17	EDNRB	1	1	3	87	67	60	19	34	21
ENSG00000131979.19	GCH1	10	14	18	89	91	114	150	138	179
ENSG00000162670.11	BRINP3	8	15	16	104	98	91	146	150	174
ENSG00000185133.14	INPP5J	8	5	3	40	60	41	120	120	99
ENSG00000178033.6	CALHM5	12	12	13	117	117	138	105	106	101
ENSG00000135540.11	NHSL1	28	30	46	213	209	266	525	631	634
ENSG00000150394.14	CDH8	15	25	22	144	148	152	269	307	326
ENSG00000124900.12	TRIM51	1	6	2	96	83	72	35	60	31
ENSG00000143375.15	CGN	12	34	24	152	205	188	371	376	352
ENSG00000107242.19	PIP5K1B	23	18	25	161	154	153	393	441	448
ENSG00000162383.12	SLC1A7	0	3	5	58	69	51	42	47	29
ENSG00000003436.16	TFPI	61	62	78	609	723	683	559	549	522
ENSG00000162989.5	KCNJ3	1	7	4	42	45	46	90	95	92
ENSG00000111846.17	GCNT2	1	6	3	44	36	54	181	188	178
ENSG00000205628.4	LINC01446	0	1	0	62	61	58	18	24	20
ENSG00000133067.17	LGR6	9	12	14	162	199	221	103	132	89
ENSG00000283599.2	LOC101059915	3	2	6	46	44	44	71	76	89
ENSG00000184368.16	MAP7D2	0	1	1	42	35	26	22	22	34
ENSG00000168062.10	BATF2	3	5	4	44	51	49	72	85	72
ENSG00000167476.10	JSRP1	29	24	31	189	277	229	413	506	418
ENSG00000067992.15	PDK3	21	7	9	165	136	161	144	139	135
ENSG00000187546.14	AGMO	13	7	11	187	215	185	98	111	122
ENSG00000129675.16	ARHGEF6	2	5	1	50	36	48	62	71	71
ENSG00000197360.9	ZNF98	0	2	0	23	28	30	35	43	34
ENSG00000253434.8	LINC02237	2	1	0	22	40	30	50	50	53
ENSG00000143196.5	DPT	2	3	4	86	94	82	45	60	69
ENSG00000129422.14	MTUS1	2	1	3	119	136	113	50	45	50
ENSG00000145147.20	SLIT2	12	22	11	458	437	514	192	198	181
ENSG00000004809.14	SLC22A16	0	0	0	47	39	38	25	24	39
ENSG00000171951.5	SCG2	2	0	1	59	57	56	35	47	38
ENSG00000237265.6	LOC100129291	3	1	2	55	67	66	76	69	48
ENSG00000114200.10	BCHE	65	91	95	2550	2740	2866	1036	1061	1023
ENSG00000108691.9	CCL2	0	0	0	36	41	39	38	32	28
ENSG00000172987.12	HPSE2	0	1	0	29	50	38	47	42	51
ENSG00000246228.6	CASC8	22	19	36	496	590	530	386	383	433
ENSG00000163898.10	LIPH	4	3	3	120	176	168	87	71	107
ENSG00000115457.10	IGFBP2	0	0	0	74	96	73	41	58	41
ENSG00000111961.18	SASH1	0	1	0	54	60	78	71	76	76
ENSG00000204262.14	COL5A2	21	32	27	575	636	729	1371	1352	1260

## Sheet: Suppl. Table 3
Supplementary Table 3: The genes are positively correlated to SMARCD3 during human cerebellum development (two-tailed Spearman’s rank correlation analysis)
Gene	P	R
NHSL2	0	-0.584463
C6orf106	0	-0.579897
NXPH3	0	-0.559795
SLC8A2	0	-0.546294
KCNA1	0	-0.541708
KCNJ9	0	-0.538219
SMCR8	0	-0.535561
SEZ6L2	0	-0.525533
C17orf51	0	-0.524408
IL16	0	-0.524377
PRPF19	0	-0.518313
ABCD2	0	-0.515095
TAOK2	0	-0.504962
RMDN3	0	-0.500705
NRIP2	0	-0.494989
KMT2D	0	-0.493743
UPF1	0	-0.490307
ZNF544	0	-0.489346
NFATC2IP	0	-0.489157
ICMT	0	-0.488074
EXPH5	0	-0.485576
CHIC1	0	-0.483347
ANK1	0	-0.482376
SOCS7	0	-0.481702
CDC42BPG	0	-0.478848
GRIN2A	0	-0.478068
FBXO27	0	-0.476725
CDH22	0	-0.473928
SUPT6H	0	-0.47235
SRPRA	0	-0.472227
NFIX	0	-0.470831
IQSEC3	0	-0.47072
CLDN9	0	-0.469751
ALG12	0	-0.469628
SRRD	0	-0.468531
CHAD	0	-0.468514
C1orf74	0	-0.46741
SETD3	0	-0.465785
FAM71C	0	-0.465355
LYNX1	0	-0.463826
FKBP4	0	-0.4637
CEP76	0	-0.460216
BCL2L1	0	-0.45964
CNNM2	0	-0.459068
SMIM12	0	-0.45729
RAB37	0	-0.455986
TSPAN9	0	-0.455777
SLC6A17	0	-0.454759
RMND5A	0	-0.453743
PCSK7	0	-0.451848
KCNC3	0	-0.451772
CDYL2	0	-0.451479
CCKBR	0	-0.449931
ABCG4	0	-0.447089
TCP11L1	0	-0.445533
RASGRF1	0	-0.444308
PIGS	0	-0.44382
TMED8	0	-0.443665
FAM135B	0	-0.443069
MAP6D1	0	-0.441058
GRIN2C	0	-0.440641
ATN1	0	-0.439515
GNA11	1.51287e-15	-0.438577
KCNJ11	8.25726e-15	-0.437677
KHNYN	1.86078e-14	-0.436554
ASB16	2.06831e-14	-0.436356
SLC20A1	2.22684e-14	-0.43621
AGFG2	2.76178e-14	-0.435745
UNC5B	3.06574e-14	-0.435498
CNTNAP1	5.02205e-14	-0.434131
ATG13	5.0855e-14	-0.434092
EHD1	6.19311e-14	-0.433451
NT5C1A	1.24265e-13	-0.430765
SPTBN2	1.26203e-13	-0.430698
KCTD2	1.89097e-13	-0.42885
MEGF11	1.89395e-13	-0.428843
KRT5	2.60068e-13	-0.427263
SYN1	2.8879e-13	-0.426717
PDK3	3.00899e-13	-0.4265
TMEM120B	3.27889e-13	-0.426041
ANKS6	3.33884e-13	-0.425944
TSR2	3.60177e-13	-0.425531
DHRS11	4.16009e-13	-0.424733
SHMT1	4.41172e-13	-0.424402
SPATA25	6.53085e-13	-0.422114
ZBTB7A	8.99245e-13	-0.420158
CRAMP1	9.46114e-13	-0.41984
ALKBH5	1.08735e-12	-0.418961
ASPHD1	1.1531e-12	-0.418586
SIRPA	1.19224e-12	-0.418371
BSN	1.38052e-12	-0.417421
AP5B1	1.43881e-12	-0.417151
SPATA8	1.51301e-12	-0.41682
SLC27A4	1.57197e-12	-0.416568
DMBT1	1.73925e-12	-0.415897
CLN6	1.89431e-12	-0.415325
GABRD	2.02307e-12	-0.414882
SLC25A19	2.10278e-12	-0.41462
SP2	2.17627e-12	-0.414387
FXR2	2.2707e-12	-0.414097
PACSIN2	2.3899e-12	-0.413748
ZNF189	2.52269e-12	-0.413376
NFS1	2.63877e-12	-0.413066
MBTPS1	2.78473e-12	-0.412693
TCHP	2.81168e-12	-0.412627
NOS1	3.31856e-12	-0.411469
PPP1R9B	3.53256e-12	-0.411029
EDEM2	3.83322e-12	-0.410451
PPIP5K1	3.94712e-12	-0.410243
RBCK1	4.04659e-12	-0.410066
ATP2B3	4.07713e-12	-0.410012
TBC1D20	4.15389e-12	-0.409879
HTR5A	4.40316e-12	-0.409462
AVPI1	5.23792e-12	-0.408212
TAPBP	5.374e-12	-0.408026
RCCD1	5.5619e-12	-0.407776
ARRDC1_AS1	6.02822e-12	-0.407189
CBX7	6.05166e-12	-0.407161
PSMB6	6.19414e-12	-0.40699
ZNF671	6.38682e-12	-0.406766
PURA	6.39066e-12	-0.406761
LARP6	6.77643e-12	-0.406331
SLC17A7	8.39741e-12	-0.404743
CDH23	9.30961e-12	-0.403972
KCNMB4	9.91673e-12	-0.403498
SLC22A5	1.02222e-11	-0.40327
INPP4A	1.29508e-11	-0.401478
GBA2	1.4286e-11	-0.400728
SVOP	1.45099e-11	-0.400609
MFSD4A	1.5785e-11	-0.399962
MYH14	1.65495e-11	-0.399598
RIC3	1.79329e-11	-0.398977
KCND1	1.8034e-11	-0.398934
RGN	1.95812e-11	-0.398295
SCNN1G	1.97598e-11	-0.398225
ESRRA	1.98755e-11	-0.398179
ST8SIA5	2.01283e-11	-0.398081
SLC5A1	2.03727e-11	-0.397987
OTUD7A	2.18198e-11	-0.397452
KLC2	2.31552e-11	-0.396987
PDP2	2.47545e-11	-0.396463
SYNGR1	3.29797e-11	-0.394195
CACNG2	3.41306e-11	-0.393922
GNG13	3.609e-11	-0.393477
STAB2	3.61556e-11	-0.393463
PTK2B	3.9993e-11	-0.392656
PRKCG	4.10569e-11	-0.392445
ELK3	4.13904e-11	-0.39238
ZNF79	4.14229e-11	-0.392374
FAM219B	4.15043e-11	-0.392358
BCL2L13	4.91291e-11	-0.391
HECTD4	4.92941e-11	-0.390972
NPTXR	5.38734e-11	-0.390253
KRT2	5.38817e-11	-0.390252
OSBP	5.49854e-11	-0.390087
TMEM208	5.68469e-11	-0.389817
KLF9	5.77174e-11	-0.389693
BDH1	6.5329e-11	-0.388683
ATP2A2	6.59568e-11	-0.388605
ZNF280B	6.80323e-11	-0.388352
FN3K	7.38503e-11	-0.387679
NUCB1	8.03301e-11	-0.386987
NF2	8.45791e-11	-0.386562
PDPK1	8.84959e-11	-0.386189
LZTS2	8.87595e-11	-0.386164
SETD1A	9.81047e-11	-0.385335
RHBG	1.06377e-10	-0.384662
SLC2A11	1.23099e-10	-0.383444
MAMSTR	1.29303e-10	-0.383032
TAF3	1.48263e-10	-0.381883
RPP14	1.51029e-10	-0.381727
ATP2B1	1.58953e-10	-0.381296
MAP3K12	1.64838e-10	-0.380989
PRSS3	1.9113e-10	-0.379735
KCNJ1	2.15511e-10	-0.378713
SLX4	2.51484e-10	-0.377393
CBLN3	2.72299e-10	-0.37671
KLK7	2.80626e-10	-0.376451
C2CD2L	3.07222e-10	-0.375671
SLC45A4	3.07537e-10	-0.375662
FAM3B	3.11423e-10	-0.375553
TNS4	3.24337e-10	-0.375202
NFKBID	3.46381e-10	-0.374633
TPM4	3.83725e-10	-0.373744
CBX6	3.85035e-10	-0.373714
CD300LF	4.00887e-10	-0.373363
TSPYL2	4.24488e-10	-0.372864
CAMKK2	4.35449e-10	-0.372642
ADAM11	4.42642e-10	-0.372499
ANP32E	5.86271e-10	-0.370032
LNPEP	6.28811e-10	-0.369413
TNAP	6.56939e-10	-0.369026
RAB39A	7.00929e-10	-0.368452
FGFR1	7.43795e-10	-0.367925
FBXO18	7.63566e-10	-0.367692
TUBGCP4	7.84456e-10	-0.367451
SRP68	7.86013e-10	-0.367434
SPRYD3	7.89136e-10	-0.367398
SHANK1	8.19174e-10	-0.367066
ELF5	8.46483e-10	-0.366773
SSH1	8.73006e-10	-0.366498
ZNF607	9.09262e-10	-0.366134
ZNF442	9.78872e-10	-0.365473
RUNDC3A	1.01131e-09	-0.365181
ZCCHC2	1.04824e-09	-0.364858
SPHK2	1.05422e-09	-0.364807
MAP3K9	1.09052e-09	-0.364503
DHDDS	1.19618e-09	-0.363669
PLEKHM1	1.20482e-09	-0.363604
DDX46	1.33531e-09	-0.362674
CTDSP2	1.41967e-09	-0.362119
KRT9	1.474e-09	-0.361778
B3GNT4	1.55503e-09	-0.361291
LOC101927181	1.60357e-09	-0.361011
LGI3	1.66596e-09	-0.360663
LIN7A	1.69826e-09	-0.360488
NCOA7	1.72831e-09	-0.360328
RPTOR	1.72914e-09	-0.360323
TMEM252	1.78563e-09	-0.36003
MEF2D	1.82734e-09	-0.359819
KLHDC3	1.86627e-09	-0.359626
RPUSD3	1.90967e-09	-0.359415
MRGPRX4	1.99804e-09	-0.359
SSH3	2.11387e-09	-0.358483
PTGR1	2.15572e-09	-0.358302
BICRAL	2.16075e-09	-0.358281
SCAND2P	2.20834e-09	-0.35808
LOC254028	2.31589e-09	-0.357642
THTPA	2.40738e-09	-0.357285
STIM1	2.46206e-09	-0.357077
ABCG1	2.64454e-09	-0.356416
HSPA4L	2.72232e-09	-0.356147
PILRA	3.16273e-09	-0.354754
NMRK1	3.4567e-09	-0.353925
YPEL2	3.50864e-09	-0.353786
TRIM3	3.87613e-09	-0.352853
DIXDC1	3.96067e-09	-0.352651
MFSD13A	4.0557e-09	-0.352428
FAM98A	4.14764e-09	-0.352218
SERGEF	4.14792e-09	-0.352217
PIP5K1C	4.38288e-09	-0.351699
GLYR1	4.40672e-09	-0.351648
GPR162	4.62946e-09	-0.351183
TSPYL4	4.89792e-09	-0.350651
MCAM	5.25717e-09	-0.349982
ARCN1	5.59706e-09	-0.349388
CIT	5.70515e-09	-0.349206
SCN1B	5.84349e-09	-0.348978
SLC9B2	5.85668e-09	-0.348957
C17orf47	6.28907e-09	-0.348279
GPR50	6.38086e-09	-0.348141
TCL1B	6.45771e-09	-0.348027
ROCK2	6.56142e-09	-0.347875
PRAG1	6.62021e-09	-0.34779
C11orf72	7.01568e-09	-0.347236
TMC7	7.17943e-09	-0.347015
CLVS2	7.25503e-09	-0.346915
SUPT5H	7.50572e-09	-0.34659
CCP110	7.57866e-09	-0.346497
NFIC	8.36593e-09	-0.345548
IGKC	8.8068e-09	-0.345054
MGARP	8.84087e-09	-0.345017
DGCR5	9.16468e-09	-0.34467
HLCS	9.17127e-09	-0.344663
PDXP	9.33024e-09	-0.344497
PPME1	9.98342e-09	-0.343843
CIDEB	1.07211e-08	-0.343153
GPD1	1.08212e-08	-0.343063
MAN2A2	1.09066e-08	-0.342987
MLLT6	1.17526e-08	-0.342261
RPS6KA1	1.20432e-08	-0.342023
IL23A	1.22121e-08	-0.341888
DOPEY2	1.29649e-08	-0.341305
PRDX2	1.32879e-08	-0.341064
RCAN3	1.34866e-08	-0.340919
CROCCP3	1.37635e-08	-0.340721
CDK16	1.37919e-08	-0.340701
TSPAN1	1.3823e-08	-0.340679
C10orf62	1.41165e-08	-0.340473
SYT9	1.42087e-08	-0.340409
FLJ41170	1.4227e-08	-0.340397
NDUFB5	1.49709e-08	-0.339897
KRTAP5_9	1.54389e-08	-0.339595
PVR	1.54399e-08	-0.339595
POLG	1.62376e-08	-0.3391
MED12L	1.62668e-08	-0.339082
GFRA3	1.63326e-08	-0.339043
CAMTA2	1.65306e-08	-0.338924
TPCN2	1.72013e-08	-0.338532
ADCY8	1.79864e-08	-0.338092
HEATR9	1.82865e-08	-0.337929
PURB	1.82993e-08	-0.337922
C19orf60	1.85416e-08	-0.337792
TRIM32	1.89483e-08	-0.337578
FMR1	1.91585e-08	-0.337469
SNAPC5	1.9741e-08	-0.337173
DGKA	2.19593e-08	-0.336117
SELENOO	2.25337e-08	-0.33586
LTBP2	2.59408e-08	-0.334457
TSSK2	2.60572e-08	-0.334412
GPRC5C	2.79662e-08	-0.333704
DISP2	2.82795e-08	-0.333593
BPIFA4P	3.03547e-08	-0.332882
TEF	3.05976e-08	-0.332802
PACSIN3	3.12042e-08	-0.332605
HEXIM1	3.12943e-08	-0.332576
PRR34	3.2644e-08	-0.332151
SPATS1	3.29499e-08	-0.332057
DEDD2	3.3507e-08	-0.331888
NEU3	3.5036e-08	-0.331438
CASKIN2	3.66345e-08	-0.330987
YPEL4	3.71913e-08	-0.330835
ARHGAP44	3.73888e-08	-0.330781
TCL1A	3.77915e-08	-0.330673
EXOSC6	4.00926e-08	-0.330074
KIAA1324L	4.01599e-08	-0.330057
PAFAH1B2	4.03049e-08	-0.33002
SLC7A8	4.09561e-08	-0.329857
MLF2	4.18116e-08	-0.329647
R3HDM2	4.48396e-08	-0.328936
CLOCK	4.53308e-08	-0.328825
ATG4D	4.60744e-08	-0.32866
RAP1GAP2	4.65009e-08	-0.328566
CEACAM7	4.75941e-08	-0.328329
LPO	4.97448e-08	-0.327877
DNAH3	5.01484e-08	-0.327795
C12orf56	5.17368e-08	-0.327476
RNF208	5.23586e-08	-0.327353
AATF	5.3502e-08	-0.327132
RPH3A	5.4321e-08	-0.326976
ALKBH6	6.14316e-08	-0.325712
FCRL2	6.34291e-08	-0.325382
MBD4	6.42173e-08	-0.325255
ASB16_AS1	6.71041e-08	-0.324801
CEND1	6.79155e-08	-0.324677
RARG	6.87196e-08	-0.324555
PQLC1	7.78849e-08	-0.323258
CDC25B	7.85304e-08	-0.323172
IER3IP1	8.30847e-08	-0.322586
TRMT12	8.47559e-08	-0.322378
MBD6	8.51929e-08	-0.322325
CSRP3	8.60475e-08	-0.322221
SIRPD	9.46369e-08	-0.321227
CLUHP3	9.4974e-08	-0.32119
KHK	9.57901e-08	-0.3211
SLC9A1	9.72081e-08	-0.320947
ACAD9	9.83085e-08	-0.320829
UBQLN2	1.00262e-07	-0.320623
NACC1	1.00582e-07	-0.320589
ZER1	1.01091e-07	-0.320536
ATP6V0A1	1.03209e-07	-0.320319
ATP11A	1.07136e-07	-0.319927
TMEM104	1.10086e-07	-0.319641
ZNF592	1.12016e-07	-0.319458
TMEM109	1.14504e-07	-0.319227
CINP	1.1493e-07	-0.319188
IDE	1.16815e-07	-0.319016
RRAGC	1.22908e-07	-0.31848
ABCA2	1.25091e-07	-0.318294
PITPNA	1.287e-07	-0.317993
TUBA8	1.29631e-07	-0.317917
NRIP3	1.33763e-07	-0.317584
TIMM21	1.35831e-07	-0.317422
SERPINB12	1.36301e-07	-0.317385
C16orf70	1.36536e-07	-0.317367
MYO1A	1.37179e-07	-0.317317
GIT2	1.3735e-07	-0.317304
SNHG17	1.40178e-07	-0.317088
CDR2L	1.41601e-07	-0.31698
ZNF586	1.44908e-07	-0.316735
ARHGEF11	1.46533e-07	-0.316617
TTC28_AS1	1.47195e-07	-0.316569
SLIT3	1.51648e-07	-0.316252
RPRD2	1.53564e-07	-0.316118
CLMN	1.53864e-07	-0.316097
C16orf89	1.5411e-07	-0.31608
GOPC	1.57242e-07	-0.315866
TUBA4A	1.615e-07	-0.315581
KIAA0355	1.62697e-07	-0.315502
OTUD5	1.63005e-07	-0.315482
CCNJL	1.69121e-07	-0.315088
MORN1	1.6938e-07	-0.315072
ASXL2	1.73463e-07	-0.314817
BAZ2A	1.74447e-07	-0.314757
MAP3K14	1.8951e-07	-0.313869
CLCN4	1.91175e-07	-0.313775
ATP2A3	1.93047e-07	-0.313671
FOXN3	1.95109e-07	-0.313556
KRT85	2.02615e-07	-0.31315
ZNF223	2.02746e-07	-0.313143
LPCAT4	2.03269e-07	-0.313116
LINC00656	2.04296e-07	-0.313061
CEP97	2.1035e-07	-0.312747
SLC25A12	2.11176e-07	-0.312705
GPR158	2.11733e-07	-0.312676
C1orf105	2.21257e-07	-0.312202
MAGEE1	2.2485e-07	-0.312028
OSBP2	2.25389e-07	-0.312002
CCDC177	2.25902e-07	-0.311977
DBP	2.25902e-07	-0.311977
NIPAL3	2.27264e-07	-0.311912
TEX2	2.36727e-07	-0.311471
TPPP2	2.4511e-07	-0.311094
LOC101927051	2.49553e-07	-0.310899
KDSR	2.54177e-07	-0.3107
TTC7B	2.59876e-07	-0.310459
NSRP1	2.64806e-07	-0.310255
AGAP2	2.75751e-07	-0.309814
ADD2	2.98527e-07	-0.308948
LINC00312	3.05637e-07	-0.308691
NOP14	3.07919e-07	-0.30861
MLH3	3.11955e-07	-0.308467
NFX1	3.13758e-07	-0.308404
FAM131B	3.15643e-07	-0.308339
ZNF568	3.25644e-07	-0.307997
MCM8	3.31577e-07	-0.307799
UCA1	3.51232e-07	-0.307167
TRIM26	3.53089e-07	-0.307109
CCDC26	3.78312e-07	-0.306349
SNAP29	3.79699e-07	-0.306309
MLXIP	3.80003e-07	-0.3063
KIAA0513	3.86508e-07	-0.306113
OR4D2	3.87437e-07	-0.306086
LONRF3	3.91374e-07	-0.305975
ADIG	4.02772e-07	-0.305657
LRRC4	4.14347e-07	-0.305344
PRRT2	4.32446e-07	-0.304871
SIRPG	4.35952e-07	-0.304781
GZF1	4.40987e-07	-0.304654
EN2	4.50944e-07	-0.304406
TERF2	4.55653e-07	-0.304291
TRIM68	4.88361e-07	-0.30352
TRIM66	4.93166e-07	-0.303411
SLC28A3	5.007e-07	-0.303242
HOXB6	5.04393e-07	-0.30316
DENND4B	5.06508e-07	-0.303113
DKFZp434E1119	5.13801e-07	-0.302953
HYOU1	5.13801e-07	-0.302953
MAGEC2	5.14818e-07	-0.302931
GPATCH4	5.59438e-07	-0.302002
CNNM1	5.6111e-07	-0.301969
SLC43A2	5.62311e-07	-0.301945
SERPINA4	5.65708e-07	-0.301877
IFFO1	5.76793e-07	-0.30166
FBXO33	5.78579e-07	-0.301625
ABCC12	5.81024e-07	-0.301578
FGF20	5.91798e-07	-0.301372
UPK1B	6.00333e-07	-0.301211
CREBBP	6.22801e-07	-0.300798
SNRPD3	6.38237e-07	-0.300522
LOC100132005	6.48828e-07	-0.300337
ZNF304	6.59256e-07	-0.300157
POLR2A	6.79835e-07	-0.299811
SPEN	6.841e-07	-0.29974
ABCC11	6.84865e-07	-0.299727
PIGO	7.15563e-07	-0.299232
TAC3	7.1832e-07	-0.299188
FAM71A	7.27422e-07	-0.299046
ZHX3	7.27624e-07	-0.299043
SIRT3	7.29207e-07	-0.299018
KLHL11	7.38235e-07	-0.298879
P4HA3	8.29869e-07	-0.29755
AAK1	8.37998e-07	-0.297439
GALNT5	8.47656e-07	-0.297309
WDTC1	8.51889e-07	-0.297252
TGM3	8.55716e-07	-0.297201
LURAP1	8.66432e-07	-0.297059
SORL1	8.79364e-07	-0.29689
USP36	8.91152e-07	-0.296738
PHYHIP	9.22023e-07	-0.296349
NEIL1	9.26356e-07	-0.296296
SLC4A11	9.29631e-07	-0.296255
TARBP2	9.31015e-07	-0.296238
GANAB	9.49985e-07	-0.296008
HIPK1	9.83834e-07	-0.295607
KCNQ2	9.99594e-07	-0.295425
VSX1	1.05828e-06	-0.294769
RNF40	1.06159e-06	-0.294734
NCOA3	1.06182e-06	-0.294731
TM6SF1	1.07123e-06	-0.29463
BCL9L	1.07671e-06	-0.294571
ANXA7	1.09917e-06	-0.294333
GEMIN7	1.10339e-06	-0.294289
GLP2R	1.15287e-06	-0.293783
TXNDC2	1.16268e-06	-0.293686
REG1CP	1.16325e-06	-0.29368
ZNF230	1.16566e-06	-0.293656
SLC25A16	1.16738e-06	-0.293639
FURIN	1.1709e-06	-0.293604
ZNF343	1.17583e-06	-0.293556
E2F6	1.18065e-06	-0.293509
STH	1.1914e-06	-0.293404
TTLL11	1.19531e-06	-0.293366
SGCB	1.20974e-06	-0.293227
ZDHHC17	1.21582e-06	-0.293169
INO80	1.23371e-06	-0.293
IDI2	1.24342e-06	-0.29291
CYB5D1	1.27766e-06	-0.292595
SSTR3	1.2875e-06	-0.292506
IGSF8	1.28799e-06	-0.292502
SEPT4	1.30427e-06	-0.292356
EXOC3L1	1.31788e-06	-0.292236
TGM1	1.33387e-06	-0.292096
CTSF	1.38995e-06	-0.291617
RSRC2	1.39932e-06	-0.291539
ARHGEF9	1.3997e-06	-0.291536
ITGB7	1.40107e-06	-0.291525
ZNF37A	1.43013e-06	-0.291286
MFSD3	1.47054e-06	-0.290961
KCNC1	1.52336e-06	-0.290549
MGAT3	1.57298e-06	-0.290175
GHDC	1.58097e-06	-0.290115
CRYM	1.59166e-06	-0.290037
TMEM266	1.59269e-06	-0.290029
OR8B8	1.60164e-06	-0.289964
DCTN1	1.60648e-06	-0.289928
MORC2_AS1	1.62475e-06	-0.289796
KLK6	1.62607e-06	-0.289786
KBTBD2	1.63987e-06	-0.289687
CA7	1.66029e-06	-0.289542
PIK3IP1	1.66997e-06	-0.289474
DESI1	1.67807e-06	-0.289418
ZBTB4	1.69913e-06	-0.289271
SPRYD7	1.53194e-06	-0.28923
KLF13	1.7127e-06	-0.289178
KRAS	1.77428e-06	-0.288763
ZNFX1	1.78181e-06	-0.288713
MIEF1	1.79794e-06	-0.288607
GPR37L1	1.81994e-06	-0.288464
ALPK2	1.83886e-06	-0.288343
MALT1	1.86224e-06	-0.288194
ERVW_1	1.94344e-06	-0.287691
KRT32	1.95814e-06	-0.287602
PNPLA2	1.96988e-06	-0.287531
EIF2AK2	1.98223e-06	-0.287457
KCNH1	2.09916e-06	-0.28678
BMS1	2.10353e-06	-0.286755
NCDN	2.11093e-06	-0.286714
PIGT	2.11217e-06	-0.286707
ZNF550	2.17327e-06	-0.286369
SPRYD4	2.23701e-06	-0.286026
PGBD4	2.30449e-06	-0.285673
FIZ1	2.34006e-06	-0.28549
COL27A1	2.35325e-06	-0.285424
HEXA_AS1	2.37001e-06	-0.285339
BDKRB1	2.38373e-06	-0.28527
COPS7A	2.3922e-06	-0.285228
EDC4	2.48613e-06	-0.284769
POLR3K	2.50023e-06	-0.284702
PDPR	2.53775e-06	-0.284524
JPH1	2.5919e-06	-0.284272
WFDC12	2.60313e-06	-0.28422
MADD	2.62173e-06	-0.284135
FEM1C	2.63601e-06	-0.28407
SYCP3	2.67055e-06	-0.283914
CAPNS1	2.68042e-06	-0.28387
HDAC11	2.69301e-06	-0.283814
OLFM1	2.70481e-06	-0.283762
EML5	2.77109e-06	-0.283472
SETX	2.7948e-06	-0.28337
SMPDL3B	2.7973e-06	-0.283359
RAD51C	2.84803e-06	-0.283143
ZDHHC24	2.86935e-06	-0.283054
FLT3	2.91674e-06	-0.282857
GPR176	2.91873e-06	-0.282849
GPHB5	2.94797e-06	-0.282729
ZNF584	2.95354e-06	-0.282706
SPOUT1	2.95913e-06	-0.282684
RPS6KA4	2.9599e-06	-0.282681
NBR1	3.03389e-06	-0.282384
CLIP3	3.06423e-06	-0.282264
PLA2G15	3.13856e-06	-0.281975
FAIM2	3.20338e-06	-0.281729
ZNF600	3.22387e-06	-0.281652
FUT2	3.23011e-06	-0.281628
PYGM	3.29914e-06	-0.281373
SFI1	3.34804e-06	-0.281195
ERVK13_1	3.39692e-06	-0.28102
HABP2	3.49127e-06	-0.280688
CNOT2	3.67512e-06	-0.280066
ANGPTL2	3.6931e-06	-0.280007
CROCCP2	3.69578e-06	-0.279998
LOC554174	3.70751e-06	-0.279959
SUSD6	3.71869e-06	-0.279923
PTPRN	3.77311e-06	-0.279746
ARSJ	3.86257e-06	-0.279461
SIRPB1	3.86537e-06	-0.279453
TGOLN2	3.96245e-06	-0.279151
XK	3.98115e-06	-0.279093
MAPRE3	4.04592e-06	-0.278897
GABRB2	4.07594e-06	-0.278806
UBASH3A	4.1083e-06	-0.27871
MRPL30	4.18432e-06	-0.278486
TAF6	4.23844e-06	-0.278329
ATP4A	4.25026e-06	-0.278295
CDH15	4.29876e-06	-0.278156
BMP4	4.37453e-06	-0.277943
BDNF	4.38717e-06	-0.277907
ZNF75A	4.44493e-06	-0.277747
TBX4	4.45043e-06	-0.277732
LINC01530	4.52665e-06	-0.277524
LINC00896	4.58734e-06	-0.277361
PPM1D	4.59229e-06	-0.277348
PAQR6	4.67491e-06	-0.277129
GPR22	4.83721e-06	-0.27671
KATNAL1	4.89784e-06	-0.276556
ELOA2	4.99284e-06	-0.27632
CRY2	4.99591e-06	-0.276312
CAMK2N1	5.08205e-06	-0.276102
RWDD2B	5.13719e-06	-0.275969
FUBP3	5.17489e-06	-0.275879
FUZ	5.21791e-06	-0.275776
LINC00476	5.46684e-06	-0.275201
OGDH	5.5817e-06	-0.274944
WDFY2	5.66877e-06	-0.274752
SPG20	5.71599e-06	-0.274649
UBE2Z	5.74602e-06	-0.274584
EMC1	5.77268e-06	-0.274527
GRB7	5.79857e-06	-0.274471
NPFF	5.87362e-06	-0.274312
BCORL1	5.92036e-06	-0.274214
ADAM22	6.06547e-06	-0.273913
AP2A1	6.08273e-06	-0.273878
APBB3	6.31585e-06	-0.27341
LOC643406	6.54191e-06	-0.272972
MTFMT	6.56576e-06	-0.272926
RHBDL1	6.67717e-06	-0.272716
TMPRSS13	6.68054e-06	-0.27271
ITPRIPL1	6.7361e-06	-0.272607
TMEM61	6.77395e-06	-0.272537
MRFAP1L1	6.83403e-06	-0.272426
ESYT3	6.94802e-06	-0.272219
PIGZ	6.98911e-06	-0.272146
MARF1	7.04391e-06	-0.272048
FERMT1	7.06203e-06	-0.272016
FOXJ2	7.2057e-06	-0.271764
SPTBN4	7.27601e-06	-0.271642
NOL6	7.29213e-06	-0.271614
EIF1AD	7.51499e-06	-0.271237
FBXO31	7.13499e-06	-0.270877
KCTD13	7.86168e-06	-0.27067
ZC3H18	7.91742e-06	-0.270581
ZIC4	7.92536e-06	-0.270568
LYN	7.98992e-06	-0.270466
IDI2_AS1	8.18172e-06	-0.270167
ZNF483	8.20836e-06	-0.270126
PRUNE2	8.26808e-06	-0.270035
ZP2	8.31699e-06	-0.26996
IREB2	8.31907e-06	-0.269957
SMG6	8.40598e-06	-0.269826
USP47	8.41144e-06	-0.269818
DAGLA	8.4169e-06	-0.26981
FUS	8.44765e-06	-0.269764
TMEM186	8.49757e-06	-0.269689
SLC35A4	8.50096e-06	-0.269684
CCDC84	8.6236e-06	-0.269503
ALOX15	8.74704e-06	-0.269324
PLPP7	8.78944e-06	-0.269263
BPIFA3	8.81357e-06	-0.269228
CRKL	8.93826e-06	-0.26905
PYCARD	8.95608e-06	-0.269025
HKR1	8.98914e-06	-0.268978
CHRNA3	9.12482e-06	-0.268788
PPP1R13B	9.21147e-06	-0.268669
SLC25A40	9.32018e-06	-0.26852
PXK	9.35545e-06	-0.268472
TMEM143	9.4992e-06	-0.268278
BRPF1	9.56926e-06	-0.268185
TDP2	9.72337e-06	-0.267982
C11orf53	9.72433e-06	-0.267981
ZNF426	9.7596e-06	-0.267935
ZNF317	9.8344e-06	-0.267838
ANP32A_IT1	9.84123e-06	-0.267829
CYP17A1	1.00134e-05	-0.267608
TRIP11	1.01904e-05	-0.267385
HOXA11	1.02202e-05	-0.267348
TMEM214	1.04822e-05	-0.267025
ALS2	1.05451e-05	-0.266949
TRPC5	1.07162e-05	-0.266743
COQ8B	1.07422e-05	-0.266712
CDKN2A_AS1	1.07942e-05	-0.266651
FLYWCH1	1.10959e-05	-0.266298
GML	1.12561e-05	-0.266115
GABRA6	1.12833e-05	-0.266084
RBP5	1.13552e-05	-0.266003
SMCP	1.18369e-05	-0.26547
CST5	1.19508e-05	-0.265347
DGKE	1.21888e-05	-0.265093
LOXHD1	1.22963e-05	-0.264981
TMEM63C	1.24619e-05	-0.264808
OCRL	1.2777e-05	-0.264487
ATP6V1C1	1.30224e-05	-0.264242
PLEKHM2	1.30243e-05	-0.26424
OR52A1	1.35915e-05	-0.263689
RNF112	1.3866e-05	-0.263431
HPX	1.41339e-05	-0.263183
N4BP2L1	1.41656e-05	-0.263154
BPIFA1	1.42937e-05	-0.263037
MXD1	1.43893e-05	-0.262951
SPATA20	1.46327e-05	-0.262734
WWOX	1.47326e-05	-0.262645
SMIM21	1.47763e-05	-0.262607
LINC00598	1.47928e-05	-0.262592
USO1	1.47942e-05	-0.262591
METTL21EP	1.48981e-05	-0.2625
AFG3L2	1.52343e-05	-0.26221
SIPA1L3	1.56095e-05	-0.261894
MAP3K11	1.58994e-05	-0.261654
KCNT1	1.59317e-05	-0.261628
TTBK1	1.59556e-05	-0.261608
ZDHHC7	1.6016e-05	-0.261559
COX14	1.62429e-05	-0.261376
TMPRSS12	1.63058e-05	-0.261325
SDE2	1.63311e-05	-0.261305
KRT36	1.63651e-05	-0.261278
SIGLEC6	1.65399e-05	-0.261139
RAD50	1.68307e-05	-0.260912
LOC643549	1.68778e-05	-0.260875
AKT1S1	1.70184e-05	-0.260767
DDX27	1.70957e-05	-0.260707
TIAM1	1.71717e-05	-0.260649
SKA2	1.75413e-05	-0.260371
DEPDC5	1.76098e-05	-0.26032
SEMA7A	1.76608e-05	-0.260282
RNF8	1.77093e-05	-0.260246
ARHGAP22	1.7734e-05	-0.260228
DNAJA4	1.78221e-05	-0.260163
SPATA41	1.8129e-05	-0.259939
SERPINB5	1.83622e-05	-0.259771
SP1	1.83789e-05	-0.259759
SLC25A11	1.83904e-05	-0.259751
HR	1.8502e-05	-0.259671
SYT7	1.85554e-05	-0.259634
SLC22A13	1.87092e-05	-0.259525
IFNB1	1.88435e-05	-0.259431
TSGA10	1.89413e-05	-0.259363
FAM50A	1.94463e-05	-0.259017
COX8C	1.94678e-05	-0.259003
CHAF1B	1.99383e-05	-0.258688
PTPN23	2.00492e-05	-0.258615
UNKL	2.01887e-05	-0.258523
RBM38	2.02283e-05	-0.258498
HNF1B	2.02312e-05	-0.258496
ATP6V1D	2.02621e-05	-0.258476
RBM33	2.03271e-05	-0.258433
LEP	2.03466e-05	-0.258421
SLC10A2	2.0652e-05	-0.258224
TMEM94	2.06678e-05	-0.258214
CORO2A	2.09448e-05	-0.258038
KCNA5	2.12771e-05	-0.25783
RAPGEFL1	2.13828e-05	-0.257764
SGSM1	2.15916e-05	-0.257636
CREB3	2.16699e-05	-0.257588
TP53I11	2.18097e-05	-0.257503
TADA2B	2.1846e-05	-0.257481
GSK3A	2.2305e-05	-0.257205
PIK3R3	2.23538e-05	-0.257176
ROGDI	2.2407e-05	-0.257145
TMCC2	2.26749e-05	-0.256987
GALNT6	2.29174e-05	-0.256846
RIPOR1	2.3191e-05	-0.256688
COQ3	2.33699e-05	-0.256586
SERPINA2	2.37373e-05	-0.256379
RANBP10	2.40213e-05	-0.25622
ASB7	2.42464e-05	-0.256096
LINC00612	2.46689e-05	-0.255866
SPSB3	2.50367e-05	-0.255669
NUMB	2.52159e-05	-0.255574
RNF148	2.53174e-05	-0.25552
SDF2L1	2.55552e-05	-0.255395
GTF2F1	2.58098e-05	-0.255263
ADAMTS18	2.58891e-05	-0.255222
MAP4K2	2.63348e-05	-0.254994
CNNM3	2.65454e-05	-0.254887
ELMSAN1	2.72161e-05	-0.254553
ANKRD11	2.72944e-05	-0.254514
GLRB	2.74243e-05	-0.254451
CPNE9	2.74799e-05	-0.254424
BAIAP2	2.74941e-05	-0.254417
ATG4C	2.75433e-05	-0.254393
FBXW4	2.75601e-05	-0.254384
FAM131A	2.76548e-05	-0.254338
MAPK14	2.79475e-05	-0.254197
CADM3	2.82127e-05	-0.254071
HPS1	2.82723e-05	-0.254042
PGLYRP1	2.83348e-05	-0.254013
ELP4	2.83961e-05	-0.253984
PSME3	2.87811e-05	-0.253803
ZNF263	2.88365e-05	-0.253777
CARS2	2.89653e-05	-0.253717
HABP4	2.92738e-05	-0.253574
BET1L	2.99507e-05	-0.253267
FLRT1	3.09967e-05	-0.252804
ADGRE1	3.11215e-05	-0.25275
EEF1AKMT2	3.13227e-05	-0.252663
TRPM2	3.13461e-05	-0.252653
SYNJ1	3.14135e-05	-0.252624
HINFP	3.15532e-05	-0.252564
MYO1C	3.16756e-05	-0.252511
LYPD5	3.21731e-05	-0.252301
AKT2	3.24956e-05	-0.252166
LOC152048	3.27907e-05	-0.252044
EPB41L3	3.36067e-05	-0.251711
CLPTM1	3.39129e-05	-0.251588
SGK2	3.42296e-05	-0.251462
PAX5	3.42344e-05	-0.25146
MC3R	3.47552e-05	-0.251255
SLA2	3.50989e-05	-0.251121
TUBG2	3.55035e-05	-0.250966
SLCO3A1	3.55612e-05	-0.250943
ZNF576	3.57878e-05	-0.250857
KRT15	3.61027e-05	-0.250738
CST13P	3.80266e-05	-0.250031
PDK2	3.8511e-05	-0.249858
C17orf105	3.87124e-05	-0.249787
ERCC6L2	3.89364e-05	-0.249708
SLC2A8	3.94735e-05	-0.249521
GRK5	4.02395e-05	-0.249258
NLRP9	4.02784e-05	-0.249244
HSPA14	4.04923e-05	-0.249172
MID2	4.14444e-05	-0.248854
CYB5A	4.14863e-05	-0.24884
OR4D1	4.16105e-05	-0.248799
NSFL1C	4.20083e-05	-0.248668
KRT4	4.25952e-05	-0.248478
STARD5	4.27441e-05	-0.24843
TMEM130	4.27656e-05	-0.248423
ZNF335	4.34063e-05	-0.248219
APCDD1L	4.347e-05	-0.248198
HARS	4.35039e-05	-0.248188
ZNF394	4.35798e-05	-0.248164
SLC36A1	4.37701e-05	-0.248104
ATP5L	4.39732e-05	-0.24804
EMC7	4.43842e-05	-0.247912
SCGB2B2	4.44798e-05	-0.247883
P2RY2	4.46554e-05	-0.247828
ZNF780B	4.48932e-05	-0.247755
ANGEL2	4.51323e-05	-0.247682
KRT31	4.5439e-05	-0.247589
NARS	4.57267e-05	-0.247502
PRKCD	4.59279e-05	-0.247441
KIF3C	4.64155e-05	-0.247296
FKBP11	4.71786e-05	-0.247071
LRCH1	4.75765e-05	-0.246955
P2RX4	4.76178e-05	-0.246943
ZFP92	4.79208e-05	-0.246855
PRKACA	4.8186e-05	-0.246779
ARL1	4.82343e-05	-0.246765
CACNA1A	4.83621e-05	-0.246728
TTBK2	4.88896e-05	-0.246578
FSCN3	4.95983e-05	-0.246379
LELP1	5.04016e-05	-0.246156
GFOD2	5.05117e-05	-0.246126
ANKRD54	5.09037e-05	-0.246019
RTL5	5.09176e-05	-0.246015
FGF6	5.10242e-05	-0.245986
ELAVL3	5.13942e-05	-0.245886
PROSER1	5.17574e-05	-0.245788
FSHR	5.22581e-05	-0.245655
FLCN	5.344e-05	-0.245344
CD300LB	5.35128e-05	-0.245325
SLC14A2	5.48132e-05	-0.244991
INO80D	5.48256e-05	-0.244988
MICU1	5.49076e-05	-0.244967
C9orf131	5.5032e-05	-0.244935
MRGPRX2	5.50768e-05	-0.244924
LOC283588	5.53617e-05	-0.244852
TNRC6C	5.60369e-05	-0.244683
MED8	5.66865e-05	-0.244522
CDADC1	5.70333e-05	-0.244437
TRIM37	5.75014e-05	-0.244323
ARFGAP1	5.75092e-05	-0.244321
ZNF233	5.77147e-05	-0.244271
SLC25A32	5.82275e-05	-0.244148
CCNT1	5.83748e-05	-0.244113
GAREM1	5.86016e-05	-0.244058
BLZF1	5.86519e-05	-0.244046
SCN8A	5.88612e-05	-0.243996
ELP5	5.89037e-05	-0.243986
RPAP3	5.90552e-05	-0.24395
TMC2	6.06103e-05	-0.243587
AARS2	6.06704e-05	-0.243573
SULT1A1	6.09605e-05	-0.243506
SEPT8	6.15032e-05	-0.243382
PADI2	6.2918e-05	-0.243063
SLC29A2	6.31331e-05	-0.243015
FAM205BP	6.35512e-05	-0.242922
SLC2A12	6.38485e-05	-0.242857
MXD4	6.41012e-05	-0.242801
POU6F1	6.41328e-05	-0.242794
C11orf68	6.46643e-05	-0.242678
BPI	6.48735e-05	-0.242633
SH3BP5	6.49404e-05	-0.242618
CCDC117	6.51182e-05	-0.24258
NAPRT	6.53404e-05	-0.242532
LRFN1	6.58283e-05	-0.242427
ELMO2	6.61623e-05	-0.242356
MOGAT1	6.63463e-05	-0.242317
MAGEA8	6.69131e-05	-0.242197
CRTC1	6.76143e-05	-0.24205
CYTH1	6.79326e-05	-0.241984
NDUFA9	6.81608e-05	-0.241937
NLGN2	6.83775e-05	-0.241892
WDR87	6.84111e-05	-0.241885
COL13A1	6.90654e-05	-0.241751
KRT3	6.94397e-05	-0.241675
STK10	6.96851e-05	-0.241625
CELF4	6.99313e-05	-0.241575
CDON	7.07286e-05	-0.241415
DRG2	7.12351e-05	-0.241314
API5	7.14674e-05	-0.241268
TSPYL1	7.17899e-05	-0.241204
MCFD2	7.27171e-05	-0.241023
BMPER	7.29637e-05	-0.240975
ZNF287	7.30417e-05	-0.24096
SULT4A1	7.31589e-05	-0.240937
DCSTAMP	7.4106e-05	-0.240755
SPACA6	7.42215e-05	-0.240733
ZNF143	7.48248e-05	-0.240618
SIGMAR1	7.48414e-05	-0.240615
RAB39B	7.60756e-05	-0.240383
PDE3B	7.64482e-05	-0.240313
KCNK3	7.65501e-05	-0.240294
RASGEF1A	7.6983e-05	-0.240214
STEAP2	7.73976e-05	-0.240138
PHF8	7.74938e-05	-0.24012
CNNM4	7.75833e-05	-0.240104
FKBP14	7.83685e-05	-0.239961
C12orf65	7.86958e-05	-0.239902
CNTD2	7.9084e-05	-0.239832
MPC1	7.93649e-05	-0.239781
ABL2	7.97208e-05	-0.239718
RIN1	7.98728e-05	-0.23969
ERO1A	8.04195e-05	-0.239593
SMURF1	8.04195e-05	-0.239593
PNMAL1	8.06084e-05	-0.23956
TMPRSS5	8.08335e-05	-0.23952
C1orf220	8.08514e-05	-0.239517
MYO1H	8.1563e-05	-0.239392
SERPINA12	8.28755e-05	-0.239165
TSACC	8.31029e-05	-0.239126
DUS2	8.34489e-05	-0.239066
AZIN2	8.43009e-05	-0.238921
POLR3F	8.44984e-05	-0.238888
C12orf76	8.473e-05	-0.238849
MBLAC1	8.53418e-05	-0.238746
PPTC7	8.55529e-05	-0.238711
GPN3	8.56813e-05	-0.238689
SLC47A2	8.69717e-05	-0.238476
LMLN	8.79893e-05	-0.238309
CASC4	8.84905e-05	-0.238228
CHST8	8.94106e-05	-0.23808
LGALS12	8.94854e-05	-0.238068
ATRN	8.98167e-05	-0.238015
KIF13A	8.99551e-05	-0.237993
AMPD2	9.04788e-05	-0.237909
CD6	9.10094e-05	-0.237826
TAS2R39	9.14223e-05	-0.237761
FITM2	9.15349e-05	-0.237743
AKAP12	9.25741e-05	-0.237581
IL18BP	9.33823e-05	-0.237456
ZNF844	9.45987e-05	-0.23727
TXNRD2	9.58132e-05	-0.237087
SPPL2C	9.59561e-05	-0.237065
PIANP	9.67157e-05	-0.236952
GREM1	9.69786e-05	-0.236913
SZT2	9.74468e-05	-0.236843
AMER3	9.75792e-05	-0.236824
NPTX1	9.88642e-05	-0.236635
SYP	9.94148e-05	-0.236555
HCFC1	9.98416e-05	-0.236493
SYNDIG1	0.000100723	-0.236367
VPS33B	0.000101133	-0.236308
SLC46A1	0.000102345	-0.236136
NMT1	0.000102529	-0.23611
SHMT2	0.000102538	-0.236109
LINC01599	0.000102968	-0.236048
GDF11	0.000103238	-0.236011
NEFH	0.00010354	-0.235968
OLFML1	0.000103834	-0.235927
MMACHC	0.000107372	-0.235442
NLRP13	0.000107465	-0.23543
CASQ2	0.00010882	-0.235248
LGALS4	0.000109999	-0.235092
IFNLR1	0.000111777	-0.234859
LOC100131581	0.000113099	-0.234688
NLRP8	0.000113183	-0.234678
TRMO	0.000114973	-0.23445
TMEM159	0.000115148	-0.234427
ENTPD7	0.000115407	-0.234395
CPEB1	0.000115497	-0.234383
STAC2	0.000119071	-0.233939
NAPB	0.000119102	-0.233936
IFFO2	0.000119727	-0.233859
ORC2	0.000120522	-0.233763
DLG4	0.000122426	-0.233534
HIST1H4E	0.000122844	-0.233484
BPIFB6	0.000124295	-0.233313
PIP4K2C	0.000124316	-0.23331
CCR3	0.000125485	-0.233173
FLJ11710	0.000125707	-0.233148
MRPS10	0.000126152	-0.233096
ITGA3	0.000126201	-0.23309
CMAS	0.000126653	-0.233038
SCGB1A1	0.000127014	-0.232996
ZNF470	0.000127107	-0.232986
PCDHB14	0.00012754	-0.232936
FBXO42	0.000127606	-0.232928
SEL1L2	0.00012819	-0.232861
ZNF615	0.000130836	-0.232562
FMNL1	0.000131394	-0.2325
CTC1	0.00013153	-0.232484
TMEM229B	0.000132096	-0.232421
PCDHB18P	0.000132278	-0.232401
GUCY1B2	0.000132529	-0.232373
ADAMTS13	0.000133013	-0.23232
TNR	0.000134362	-0.232172
TOP3A	0.000135614	-0.232036
RIMS3	0.000136366	-0.231954
TTLL6	0.000136372	-0.231954
DNAJC21	0.000136378	-0.231953
TMEM225	0.000136524	-0.231937
HK1	0.0001367	-0.231918
DKK3	0.000137323	-0.231851
PPARGC1B	0.000137387	-0.231844
GKN2	0.000137723	-0.231809
SLC22A2	0.000137741	-0.231807
NRXN2	0.000139852	-0.231583
TBC1D22A_AS1	0.000145086	-0.231041
SNCA	0.000145272	-0.231022
MZF1	0.000145446	-0.231005
ACTR5	0.000146106	-0.230938
CDK5RAP1	0.000146862	-0.230862
CPB2	0.00014814	-0.230734
ATG2A	0.000148793	-0.230669
PPP4R4	0.000150972	-0.230454
ATP1B2	0.000151378	-0.230414
ZNF112	0.000151849	-0.230368
PPRC1	0.000152017	-0.230352
KCNK1	0.000152335	-0.230321
TYSND1	0.000152979	-0.230258
DGCR2	0.000155202	-0.230045
ANKRD60	0.000159509	-0.229639
TXLNG	0.000160576	-0.22954
DYNLL2	0.000161341	-0.229469
STX5	0.000162695	-0.229345
PTPN3	0.000162916	-0.229325
KBTBD12	0.000164582	-0.229173
AARS	0.000167133	-0.228944
NXNL2	0.000170404	-0.228656
NPTN	0.000171003	-0.228603
ZNF552	0.000171444	-0.228565
JMJD6	0.000171524	-0.228558
PARD6A	0.000171771	-0.228537
LAS1L	0.000172032	-0.228514
MED15	0.000172885	-0.22844
NSD1	0.000174234	-0.228324
NUP210	0.000175126	-0.228248
CHRNA10	0.000175697	-0.228199
GIGYF2	0.000175838	-0.228187
PRPF31	0.000178898	-0.227929
DYDC1	0.000180108	-0.227829
DDX23	0.000181265	-0.227733
CCDC85C	0.000182476	-0.227633
HHATL	0.000183415	-0.227556
CCM2	0.000184049	-0.227504
BRPF3	0.000184421	-0.227474
SCGB2A1	0.000184958	-0.227431
TRIM62	0.000185082	-0.227421
PI4KA	0.000186497	-0.227306
IDH3A	0.000186999	-0.227266
SNORA28	0.000187416	-0.227233
XYLB	0.000189109	-0.227098
NFAT5	0.000189969	-0.22703
AP5S1	0.000190624	-0.226978
DEFB119	0.000191474	-0.226911
KATNAL2	0.000192207	-0.226854
TOB2	0.000193843	-0.226726
MAB21L1	0.000194128	-0.226704
HTR3B	0.000194201	-0.226699
SMC1A	0.000194543	-0.226672
CTNNBIP1	0.000194895	-0.226645
LGI2	0.000195795	-0.226576
DPP9	0.00019619	-0.226546
ECE2	0.000196609	-0.226513
PLEKHA8	0.000196766	-0.226501
JRK	0.000197055	-0.226479
ENDOD1	0.000197675	-0.226432
MYPOP	0.000200065	-0.226251
AMER2	0.000202017	-0.226105
MTHFR	0.000203059	-0.226027
GPAA1	0.000204772	-0.225901
CCDC97	0.00020508	-0.225878
ZNF660	0.000206922	-0.225743
CATSPERG	0.000208005	-0.225664
HNRNPUL1	0.000208222	-0.225648
P2RX7	0.000209915	-0.225526
LOC84843	0.000211189	-0.225435
CLIP1	0.000213224	-0.22529
CABP1	0.000214186	-0.225222
C22orf46	0.000214338	-0.225211
RNF133	0.000217703	-0.224975
CTBP1_AS2	0.000217984	-0.224956
ZNF281	0.000219358	-0.22486
HMBS	0.000219824	-0.224828
HMCES	0.000223585	-0.224571
HSPB6	0.000227482	-0.224309
PTPA	0.000227529	-0.224306
SLC16A7	0.000228115	-0.224266
ZNF175	0.000228722	-0.224226
TMEM115	0.000230465	-0.224111
PELI3	0.000231538	-0.22404
WT1	0.000233446	-0.223915
RAB40B	0.000233581	-0.223906
ZNF524	0.000235603	-0.223775
TTLL13P	0.000236326	-0.223729
MTG2	0.000236767	-0.2237
SACM1L	0.000238873	-0.223565
REXO4	0.000239279	-0.22354
GABARAPL1	0.000239962	-0.223496
PRR15L	0.00024027	-0.223476
ZFYVE27	0.000242115	-0.22336
CD5	0.000242276	-0.22335
GATS	0.000243279	-0.223287
BDKRB2	0.00024338	-0.22328
GRK3	0.000245328	-0.223159
PLAC4	0.000246812	-0.223067
NDEL1	0.000246975	-0.223057
IKZF5	0.000247332	-0.223035
RNF170	0.000247465	-0.223026
TEX26	0.000249001	-0.222932
ATP5H	0.000249495	-0.222902
WFDC11	0.000250196	-0.222859
MIOS	0.00025094	-0.222813
TXNL4B	0.000257476	-0.22242
LILRB1	0.000262105	-0.222147
TBC1D2	0.00026416	-0.222027
MOG	0.000265379	-0.221956
NPR2	0.000265586	-0.221944
FOXK2	0.00026963	-0.221712
FAM222A_AS1	0.000270417	-0.221668
GJB4	0.000270417	-0.221668
SND1_IT1	0.00027183	-0.221588
ZNF34	0.000271908	-0.221583
OR3A1	0.000272176	-0.221568
LINC00527	0.000273451	-0.221496
FAT2	0.000274102	-0.22146
CALHM1	0.000275567	-0.221378
DAB2IP	0.000279169	-0.221178
TRPV5	0.000281073	-0.221073
CLSTN3	0.000281533	-0.221048
HECW2	0.000283463	-0.220943
PTGS1	0.00028409	-0.220909
CLMP	0.000289447	-0.220621
MBLAC2	0.000291	-0.220538
SLC25A46	0.000293003	-0.220432
PCDHB2	0.000294898	-0.220332
ARHGEF17	0.000295971	-0.220276
LINC00311	0.000296345	-0.220257
GUCA2B	0.00029649	-0.220249
NRG2	0.000298699	-0.220134
MYT1	0.000298747	-0.220132
TTC1	0.000300763	-0.220028
PER2	0.000302459	-0.219941
UNC79	0.000306874	-0.219716
ARSA	0.000311907	-0.219464
ATP8B2	0.00031249	-0.219435
RNF168	0.00031973	-0.21908
PHAX	0.000320847	-0.219025
NSUN5	0.000327218	-0.21872
TRHDE	0.000327589	-0.218702
PC	0.00032824	-0.218671
LOC105370720	0.00032836	-0.218665
TIMM22	0.000331446	-0.21852
FAM221B	0.000335086	-0.21835
SPATA6L	0.000336403	-0.218288
MPP7	0.000338915	-0.218172
SOCS6	0.000340329	-0.218108
SLC22A17	0.000341872	-0.218037
FBXO28	0.000342162	-0.218024
NFKBIB	0.000342577	-0.218005
OGDHL	0.000344449	-0.21792
KRTAP4_1	0.000349658	-0.217685
KLHL42	0.000350449	-0.21765
ATG2B	0.000354041	-0.21749
MTMR1	0.000357927	-0.217319
EEF1A2	0.000359588	-0.217247
OPN5	0.000361561	-0.217161
FEN1	0.000365156	-0.217006
LINC00521	0.000367941	-0.216887
TMX4	0.00036923	-0.216832
ZNF570	0.000370165	-0.216792
ZNF528	0.000371595	-0.216732
BNC1	0.000372402	-0.216698
NDUFS1	0.000375238	-0.216579
TOE1	0.000375283	-0.216577
MBD2	0.000377246	-0.216495
KRT10	0.000377382	-0.216489
DUSP5	0.000377776	-0.216473
RBM23	0.000378125	-0.216458
PHKA2	0.000378565	-0.21644
FFAR3	0.000379781	-0.21639
FARP2	0.000381017	-0.216338
MAPK4	0.000383606	-0.216232
HAL	0.00038396	-0.216217
ELOA	0.000384391	-0.2162
PDLIM2	0.000386863	-0.216099
ZC3H15	0.000387902	-0.216057
BCO2	0.00039127	-0.21592
REL	0.000391662	-0.215905
CALCOCO1	0.000392069	-0.215888
NDRG3	0.000392211	-0.215883
TYRO3	0.000392415	-0.215874
CRTC3	0.000395392	-0.215755
NOL10	0.000399252	-0.215602
PGAM5	0.000399779	-0.215581
CNTD1	0.000401796	-0.215502
LOC171391	0.000405163	-0.21537
R3HDML	0.000406248	-0.215328
ANXA6	0.000407856	-0.215265
IDNK	0.000407856	-0.215265
RILPL1	0.000411779	-0.215114
FLYWCH2	0.000416002	-0.214953
ACSBG2	0.000416185	-0.214946
LOC284009	0.000417497	-0.214896
RRP1B	0.000418212	-0.214869
BRINP1	0.000419514	-0.21482
PANK3	0.000420818	-0.214771
CNOT6L	0.00042528	-0.214603
GLYAT	0.00042528	-0.214603
PRKACG	0.000426517	-0.214557
NUTM1	0.000428489	-0.214484
CSF2	0.000433904	-0.214285
TMEM38A	0.000436307	-0.214197
SF3A1	0.000438512	-0.214117
RITA1	0.000439453	-0.214083
MCM3AP	0.000440029	-0.214063
MICAL2	0.000440256	-0.214054
CDHR3	0.000441008	-0.214027
SNX2	0.000441708	-0.214002
FARSA	0.00044918	-0.213735
CKAP5	0.000449964	-0.213708
VCPIP1	0.000458562	-0.213406
HELZ	0.000461693	-0.213298
LEXM	0.000462552	-0.213268
OR1F1	0.000464256	-0.21321
TAS2R41	0.00046639	-0.213136
PIK3CB	0.000474585	-0.212858
ASCC2	0.000474622	-0.212857
PCNX3	0.000474622	-0.212857
PATE1	0.000477064	-0.212775
ECHDC2	0.000480577	-0.212658
TBC1D25	0.000483009	-0.212577
ELAC1	0.000490276	-0.212338
NEURL1	0.000493977	-0.212218
ECRP	0.000494289	-0.212208
KRTAP4_2	0.000496667	-0.212131
TMPRSS4	0.000511145	-0.21167
TRAF3IP1	0.000511145	-0.21167
C3orf49	0.000518296	-0.211447
MBTPS2	0.000520292	-0.211385
LGI1	0.000521272	-0.211355
KY	0.00052293	-0.211304
MUC16	0.000523238	-0.211294
ZNF750	0.000524346	-0.21126
UBAP1	0.000526735	-0.211187
MIRLET7BHG	0.000528244	-0.211141
AXIN1	0.000530192	-0.211082
GOLPH3L	0.000534507	-0.210951
CDH18	0.00054069	-0.210766
GGT7	0.000540732	-0.210765
ENSA	0.000541769	-0.210734
CUL5	0.000541875	-0.210731
SCYL1	0.000541875	-0.210731
VPS33A	0.000546086	-0.210606
SLC7A4	0.000546833	-0.210584
NR1D2	0.000547068	-0.210577
DNAJC27	0.000558964	-0.210229
GABRG2	0.000565696	-0.210036
EP300	0.000566314	-0.210018
TMEM8B	0.000571612	-0.209867
ITGAM	0.000576103	-0.209741
SUPT16H	0.000577316	-0.209707
KCNJ15	0.000577675	-0.209697
TRMT6	0.000577945	-0.209689
FA2H	0.000578058	-0.209686
TRIM17	0.000578891	-0.209663
FAM24A	0.000580469	-0.209618
NUDT18	0.00058056	-0.209616
KAT6A	0.000581532	-0.209589
SERPINB8	0.00058203	-0.209575
ADAM20	0.000589339	-0.209373
ST18	0.000590508	-0.20934
CCL23	0.000590623	-0.209337
PRF1	0.000591289	-0.209319
GALNT18	0.000592945	-0.209274
ZNF396	0.000595807	-0.209195
TSFM	0.000596965	-0.209164
CCL5	0.000609155	-0.208835
MOCS3	0.000611852	-0.208764
KAT7	0.000612327	-0.208751
ZNF25	0.000613681	-0.208715
ARAF	0.00061449	-0.208694
PAN2	0.000619364	-0.208565
MICALCL	0.000621646	-0.208505
GTPBP1	0.000623671	-0.208452
ZNF385A	0.000624709	-0.208425
PRKCQ	0.000626089	-0.208389
ZNF337	0.000626792	-0.208371
CD1A	0.000627956	-0.208341
GATC	0.000628637	-0.208323
PDE3A	0.000634669	-0.208167
NAA60	0.000635381	-0.208149
SH3GL2	0.000636093	-0.208131
PPARD	0.000637669	-0.20809
MGC20647	0.000639939	-0.208032
KRT23	0.000640582	-0.208016
PKNOX2	0.000652762	-0.207708
FAM69B	0.000654678	-0.20766
PATL1	0.000663723	-0.207436
UQCC1	0.000665003	-0.207404
CLEC4G	0.000665669	-0.207388
LGALS14	0.00066708	-0.207353
DMRT3	0.000667286	-0.207348
FNDC5	0.000673039	-0.207208
CBLB	0.000673531	-0.207196
MTRR	0.000679334	-0.207055
ARSG	0.000685341	-0.206911
ATP6V0E2	0.000685789	-0.2069
TRIM44	0.00069015	-0.206796
CDK5RAP3	0.000692433	-0.206742
CA11	0.000696219	-0.206652
TMEM86A	0.000698467	-0.206599
MRM1	0.000712016	-0.206283
USP28	0.000714969	-0.206215
ST3GAL1	0.000719198	-0.206118
GJA10	0.000721736	-0.20606
SLC22A25	0.000730712	-0.205857
FAAH2	0.00073239	-0.205819
CIAPIN1	0.000737701	-0.2057
SAV1	0.000740271	-0.205642
SEMG1	0.00074555	-0.205525
CABIN1	0.000748488	-0.20546
SNX29	0.000756182	-0.205291
KMT2B	0.000758088	-0.205249
NXF3	0.000759883	-0.20521
SYMPK	0.000764474	-0.205111
CCR7	0.000765582	-0.205087
C19orf73	0.000766838	-0.20506
MIR600HG	0.000774618	-0.204893
PNKP	0.000780598	-0.204765
RCBTB1	0.000782293	-0.204729
HRASLS2	0.000793167	-0.2045
RDH13	0.000793198	-0.2045
HNRNPA0	0.000801499	-0.204327
SF1	0.000804976	-0.204255
SEC14L5	0.000812373	-0.204103
HAND2_AS1	0.000813915	-0.204072
CA10	0.000816884	-0.204011
ZDHHC16	0.00082357	-0.203876
FBXO40	0.00082407	-0.203866
KDM8	0.000825258	-0.203842
SH3PXD2B	0.000832637	-0.203693
SPIN3	0.000833394	-0.203678
INHBE	0.0008351	-0.203644
USP10	0.000837285	-0.203601
UBQLN3	0.000841064	-0.203526
ZNF132	0.000842019	-0.203507
BROX	0.000846011	-0.203428
KAZN	0.000851563	-0.203319
DHODH	0.000854853	-0.203255
GRB2	0.000856049	-0.203231
LIN7C	0.000856243	-0.203228
UTP23	0.000857733	-0.203199
INCENP	0.000858543	-0.203183
DENND4A	0.000865805	-0.203042
MYH13	0.000866426	-0.20303
TPCN1	0.000867441	-0.203011
SLC6A7	0.000882593	-0.202721
KRT17	0.000889472	-0.202591
OTUD7B	0.000891015	-0.202562
NAPA	0.000891955	-0.202545
FBRS	0.000902224	-0.202353
PLCD3	0.000903753	-0.202325
VHL	0.00090423	-0.202316
USP44	0.000905012	-0.202301
GCM1	0.000906137	-0.202281
INPP5J	0.000911298	-0.202185
RBM19	0.000911676	-0.202178
TMEM132A	0.000916901	-0.202083
NDUFS3	0.000925381	-0.201928
C14orf132	0.000927086	-0.201897
LINC01138	0.00093453	-0.201763
CHRNB2	0.00093734	-0.201713
PPP1R3F	0.00094355	-0.201602
LOC101928068	0.000951044	-0.201469
APEX1	0.000954114	-0.201414
DPM1	0.000954973	-0.201399
THUMPD1	0.000961398	-0.201286
SCAF1	0.000991605	-0.200765
POPDC2	0.000991975	-0.200759
SEC31B	0.000992346	-0.200752
DCP1A	0.000993533	-0.200732
GABBR2	0.000993756	-0.200728
EHD4	0.000998704	-0.200645
ADAM19	0.00100005	-0.200622
GLS2	0.00101603	-0.200354
FLJ38576	0.00101717	-0.200335
STXBP5L	0.00102025	-0.200284
FRAT1	0.00102796	-0.200157
TRIM4	0.00102926	-0.200135
LANCL1	0.00102991	-0.200124
SMC5	0.00104051	-0.199951
MED13L	0.00105529	-0.199712
ITGBL1	0.00105823	-0.199665
NAPEPLD	0.00106134	-0.199615
PER3	0.0010649	-0.199558
SIK3	0.00106803	-0.199508
LOC100132319	0.00104739	-0.199494
GGA2	0.00108477	-0.199244
SLC39A2	0.00108481	-0.199244
RNF122	0.00108763	-0.1992
SPIN2A	0.00109972	-0.199012
GABARAPL3	0.00110425	-0.198942
SIGLEC16	0.00111555	-0.198768
INHBC	0.00111584	-0.198764
LOC100131510	0.00112089	-0.198687
TRIM7	0.0011233	-0.19865
UNK	0.00114261	-0.19836
BTBD8	0.00114307	-0.198353
SNORA74A	0.00114582	-0.198312
VIPR1	0.00114878	-0.198268
CLPS	0.0011504	-0.198244
ATMIN	0.00115172	-0.198224
CLEC4GP1	0.00115172	-0.198224
ZNF157	0.00115538	-0.19817
ALOXE3	0.00116458	-0.198034
MAVS	0.00117576	-0.197871
EPB41L1	0.0011771	-0.197852
SNX20	0.00118223	-0.197777
DDI1	0.00118559	-0.197729
BARHL1	0.00118659	-0.197714
CBLN1	0.00120375	-0.197468
ZP4	0.00121358	-0.197329
ANKRD16	0.00121975	-0.197242
DLG3	0.00123935	-0.196968
KDM4C	0.00125077	-0.196811
JMJD1C	0.00125297	-0.196781
RTL9	0.00125316	-0.196778
HSPA4	0.0012567	-0.196729
NLRP5	0.00126257	-0.196649
CCDC89	0.00128759	-0.196311
TLN2	0.00128788	-0.196308
MEPCE	0.00129165	-0.196257
TPD52	0.00129572	-0.196203
USP32	0.00130275	-0.19611
PLA2R1	0.00130418	-0.196091
HMGXB3	0.00130738	-0.196049
PCMTD1	0.00130992	-0.196015
IKBKG	0.00131269	-0.195979
R3HCC1L	0.00131428	-0.195958
ACTN4	0.00132198	-0.195857
LRRC52	0.00132232	-0.195852
FUT6	0.00132672	-0.195795
LINC00328	0.00134025	-0.19562
TOP3B	0.00134671	-0.195537
CHRM5	0.00137362	-0.195194
GJB3	0.00137382	-0.195192
SNX9	0.001383	-0.195076
MMP3	0.0013831	-0.195075
CLPB	0.00140499	-0.194803
DNHD1	0.00140995	-0.194742
EXOC8	0.001412	-0.194716
ZYX	0.00141488	-0.194681
WDCP	0.00142369	-0.194573
KAT2A	0.00142462	-0.194562
PIP4K2B	0.00143167	-0.194476
ADCY6	0.00144172	-0.194355
CST2	0.0014435	-0.194333
ANGPTL8	0.00144497	-0.194315
OR51M1	0.00145574	-0.194186
ASPHD2	0.00145828	-0.194156
CMTM5	0.00147794	-0.193923
PCDH1	0.00148013	-0.193897
CHN1	0.00148051	-0.193892
KCNG1	0.00149158	-0.193763
FAM83C	0.00149514	-0.193721
GGA3	0.00149714	-0.193698
AKTIP	0.00150311	-0.193628
ABHD18	0.00151138	-0.193532
ETFDH	0.00151992	-0.193434
PCBP1	0.00152195	-0.193411
DNAJC3	0.00153735	-0.193235
CDH17	0.00154168	-0.193186
ASB12	0.00154302	-0.193171
MIP	0.00154313	-0.193169
APOL2	0.00154636	-0.193133
NUDT9P1	0.00154669	-0.193129
HIVEP3	0.00154903	-0.193102
SPERT	0.00154937	-0.193099
SMG7	0.00155037	-0.193087
C11orf58	0.0015516	-0.193073
ELK1	0.00155468	-0.193039
FAM160A2	0.00155878	-0.192993
C16orf86	0.00156733	-0.192897
C9orf62	0.00156858	-0.192883
QSOX2	0.00156971	-0.19287
TESK2	0.00157304	-0.192833
PPP2R5B	0.00157514	-0.19281
SLC48A1	0.0015752	-0.192809
MCF2L	0.001586	-0.19269
ZNF142	0.00159361	-0.192606
CYFIP2	0.00160257	-0.192507
FAM58A	0.0016092	-0.192435
SEC14L2	0.00161796	-0.19234
PIWIL1	0.0016264	-0.192248
TAS2R4	0.00162716	-0.19224
PAGR1	0.00162757	-0.192236
DAO	0.00163876	-0.192115
RNF212	0.00165009	-0.191994
SLU7	0.00166607	-0.191825
DNMBP	0.0016748	-0.191732
ZSCAN31	0.00168045	-0.191673
TACO1	0.00169944	-0.191475
SSPN	0.00170613	-0.191406
KLHL26	0.00170833	-0.191383
CEACAM1	0.0017131	-0.191334
MPDZ	0.00171427	-0.191322
CACNA1D	0.00171506	-0.191314
ODF1	0.00171807	-0.191283
SCAMP5	0.00171923	-0.191271
PPP1R1B	0.00172108	-0.191252
PLCB3	0.00172139	-0.191249
ISCU	0.00172311	-0.191231
C9orf72	0.00174583	-0.191
ZNF597	0.00175076	-0.19095
KCNA2	0.00175289	-0.190929
MTMR10	0.00175639	-0.190893
RTN4R	0.00176273	-0.19083
SLC9A5	0.00176858	-0.190771
LOC100130264	0.00179556	-0.190503
CIPC	0.00180414	-0.190419
PAXIP1	0.00182065	-0.190257
CIC	0.00182752	-0.19019
GLG1	0.00182791	-0.190187
ZNF273	0.00183292	-0.190138
ADRA1A	0.00183435	-0.190124
B4GALT6	0.00183592	-0.190109
PHYKPL	0.00184049	-0.190065
PSMD5	0.00184193	-0.190051
PRPF8	0.00184461	-0.190025
PRR13	0.00184612	-0.190011
EPHB3	0.001854	-0.189935
GRSF1	0.00185789	-0.189898
ADNP2	0.00185954	-0.189882
ATL3	0.00186767	-0.189805
USP45	0.00186847	-0.189797
MAMDC4	0.00187192	-0.189764
PLEKHM3	0.00187477	-0.189737
SNX17	0.00187491	-0.189736
MKNK2	0.00187857	-0.189701
MAG	0.00188277	-0.189661
PLEK2	0.00188832	-0.189609
POPDC3	0.00189623	-0.189535
CNDP1	0.0018967	-0.18953
HTR3C	0.00191025	-0.189404
ZNF513	0.00192104	-0.189303
UBTD2	0.00192532	-0.189264
XYLT2	0.00193468	-0.189177
BIN3_IT1	0.00193749	-0.189151
CACNA1G	0.00193941	-0.189134
CC2D1B	0.00194346	-0.189097
YARS	0.00194476	-0.189085
TPP1	0.00195061	-0.189031
SELENOI	0.00196285	-0.188919
FCRL3	0.00197119	-0.188844
BTRC	0.00199211	-0.188655
KLHL3	0.00199337	-0.188644
VBP1	0.00199752	-0.188607
VKORC1L1	0.00200359	-0.188552
AMPH	0.00200833	-0.18851
CYP4F11	0.00201415	-0.188459
MICAL3	0.00203132	-0.188307
CYB561A3	0.00203161	-0.188304
CCL19	0.00204258	-0.188208
QPCTL	0.00205766	-0.188076
CDC34	0.00207132	-0.187957
SV2A	0.00207511	-0.187925
JOSD1	0.00208117	-0.187872
BMX	0.00208249	-0.187861
SLC15A1	0.00208351	-0.187852
FBXL20	0.0020871	-0.187821
IL20	0.00209725	-0.187734
LOC401320	0.00212526	-0.187496
OPTC	0.0021382	-0.187387
RHOF	0.00215113	-0.187278
ARHGAP9	0.00215188	-0.187272
NR4A2	0.00215196	-0.187271
L2HGDH	0.00215959	-0.187208
NAP1L2	0.00216542	-0.187159
CD79B	0.00218072	-0.187032
ZSCAN4	0.00222401	-0.186678
RBM15	0.00223499	-0.186589
RBM11	0.0022364	-0.186578
HACD3	0.00223765	-0.186568
TERB1	0.00224673	-0.186495
SERPINA10	0.00226073	-0.186382
RALBP1	0.00226334	-0.186362
LILRA4	0.00227252	-0.186289
RYR1	0.00230354	-0.186043
KIAA0087	0.00230555	-0.186027
ZNF646	0.002307	-0.186016
CES4A	0.00231553	-0.185949
PDS5B	0.002319	-0.185922
LXN	0.00233666	-0.185785
EHF	0.0023378	-0.185776
HPN	0.00233878	-0.185768
EID2	0.00234872	-0.185691
PI4KB	0.00236906	-0.185535
NUCKS1	0.00236997	-0.185528
MXRA7	0.00237508	-0.185489
TMEM179B	0.00238401	-0.185421
MOCS1	0.00238865	-0.185386
CRNKL1	0.00239147	-0.185364
TBPL1	0.00240454	-0.185265
SLC12A5	0.00240462	-0.185265
RAB3A	0.00240546	-0.185258
ZNF526	0.00242708	-0.185096
TAT	0.0024313	-0.185064
GBGT1	0.00243585	-0.18503
LSG1	0.0024438	-0.184971
SLC39A13	0.00248244	-0.184685
SEPT9	0.00250678	-0.184507
ZNF549	0.00250817	-0.184497
SCGB1D2	0.00250964	-0.184487
SEH1L	0.0025159	-0.184441
DPM3	0.00254158	-0.184256
RET	0.00256105	-0.184117
ASB6	0.00257079	-0.184047
RASL11A	0.00257496	-0.184018
CCDC63	0.00257576	-0.184012
OR7C1	0.00259207	-0.183897
NEBL	0.00259582	-0.18387
ARMT1	0.00259699	-0.183862
SIN3A	0.00261198	-0.183757
GTF3C5	0.00261639	-0.183726
BICD1	0.00261882	-0.183709
RNF123	0.00262307	-0.183679
ETV3	0.00263166	-0.183619
RNFT2	0.00266135	-0.183414
FAM208B	0.00266336	-0.1834
SMARCA2	0.0026641	-0.183395
SLC7A14	0.00268774	-0.183233
SKI	0.00268986	-0.183218
PARD6B	0.00270887	-0.183089
APOL3	0.00272015	-0.183013
KLHDC2	0.00272473	-0.182982
MB	0.00273437	-0.182917
PRRT3	0.00273794	-0.182893
TMED4	0.00274255	-0.182862
PDCD6IP	0.00274622	-0.182837
MIR7_3HG	0.00276483	-0.182713
NT5M	0.00277138	-0.18267
NAB2	0.00277594	-0.182639
LOC375196	0.00278728	-0.182564
CEACAM5	0.00281278	-0.182397
C22orf31	0.00282483	-0.182318
SSC5D	0.00283083	-0.182279
TPTEP1	0.00283752	-0.182235
ARFGEF1	0.00284432	-0.182191
MTDH	0.00284967	-0.182157
AP3B2	0.00285367	-0.182131
RGS11	0.00286833	-0.182036
ARNT	0.00286902	-0.182032
KIF2B	0.00287225	-0.182011
PLCB4	0.00287441	-0.181997
P2RX6	0.00287618	-0.181986
ARHGEF37	0.00288424	-0.181934
MEP1B	0.00289203	-0.181884
DSG3	0.0028944	-0.181869
NBR2	0.0029036	-0.18181
TBC1D2B	0.00293407	-0.181617
ZNF687	0.00293517	-0.181611
FAM98C	0.00293907	-0.181586
EML3	0.00294128	-0.181572
BTBD16	0.00296724	-0.181409
ZNF184	0.00299454	-0.18124
KIAA1683	0.0030025	-0.181191
BAK1	0.00300843	-0.181154
SCN10A	0.0030158	-0.181109
PPFIA4	0.00302063	-0.181079
PRAMEF12	0.00302073	-0.181078
KRT12	0.003027	-0.18104
PLA2G4C	0.00303462	-0.180993
OMP	0.00303607	-0.180984
TMEM200B	0.00306082	-0.180834
SCPEP1	0.0030867	-0.180677
PRKAB2	0.00309614	-0.180621
COG5	0.0031036	-0.180576
ANKH	0.00311119	-0.180531
NIPAL4	0.0031152	-0.180507
CXCL9	0.00311921	-0.180483
MPZL3	0.00312747	-0.180433
WWC3	0.00313171	-0.180408
NLRX1	0.0031416	-0.18035
CCNG2	0.00314256	-0.180344
GRWD1	0.00314596	-0.180324
VAMP1	0.00315888	-0.180247
KLHL9	0.00316349	-0.18022
AKAP3	0.00316649	-0.180203
XPNPEP3	0.00319436	-0.180039
STK17B	0.00319641	-0.180027
WDR83	0.00320594	-0.179972
GGNBP2	0.00321136	-0.17994
CARNS1	0.00321212	-0.179936
SIGLECL1	0.00321462	-0.179922
FLJ37035	0.00327424	-0.179579
DKFZP434K028	0.00327457	-0.179577
LPCAT3	0.00328974	-0.17949
USH1C	0.00330297	-0.179415
RHEBL1	0.00330442	-0.179407
ANO1	0.00330798	-0.179387
PITPNM2	0.00331234	-0.179362
CPA4	0.00332039	-0.179317
NEK9	0.00332912	-0.179268
PRRC2A	0.0033434	-0.179188
PI4K2A	0.00335377	-0.17913
SLC4A8	0.00337836	-0.178993
STXBP1	0.00339248	-0.178915
FBXW2	0.00340151	-0.178865
ERAL1	0.00341698	-0.17878
SCCPDH	0.00342308	-0.178746
SPATA2	0.00344176	-0.178644
KCNA3	0.00340578	-0.178617
PPP1R35	0.00344905	-0.178605
SH3GLB2	0.00346588	-0.178513
MYL4	0.00347031	-0.178489
CNKSR2	0.00347823	-0.178446
MYCBPAP	0.00347858	-0.178444
ZNF554	0.00347882	-0.178443
SRGAP3	0.00349578	-0.178352
IKZF3	0.00350741	-0.178289
TOX4	0.00351259	-0.178262
GALNT13	0.00352698	-0.178185
LMNB2	0.00352781	-0.17818
FNDC9	0.00352828	-0.178178
SLC39A5	0.00353763	-0.178128
FKBP15	0.00355986	-0.17801
ANGEL1	0.00357946	-0.177907
REC114	0.00358018	-0.177903
TSPAN5	0.00362985	-0.177643
ZFYVE28	0.0036341	-0.177621
MRM3	0.00366629	-0.177455
WDR81	0.00367561	-0.177407
DNAH10	0.00367732	-0.177398
NATD1	0.00368347	-0.177366
MBNL2	0.0036847	-0.17736
SMDT1	0.00368826	-0.177342
MIR31HG	0.00370912	-0.177235
FBXO39	0.00371828	-0.177189
OR51I1	0.00372412	-0.177159
ZNF232	0.00372449	-0.177157
ARFGEF3	0.00372996	-0.177129
RIMS1	0.00374515	-0.177052
ADGRA2	0.00377295	-0.176912
HOXC9	0.00377773	-0.176888
RHOT1	0.00383051	-0.176626
FAM53B	0.0038434	-0.176562
NDST2	0.00385722	-0.176494
GYS2	0.00386659	-0.176448
JMY	0.00387083	-0.176427
DDX31	0.0039257	-0.17616
INE1	0.00393091	-0.176134
SGTB	0.00398338	-0.175882
SLC25A22	0.0039851	-0.175874
ZIK1	0.00398523	-0.175873
ACBD3	0.00400468	-0.175781
LINC01620	0.00402049	-0.175706
SPPL2B	0.00408442	-0.175405
CHGB	0.00408901	-0.175384
CAMK2N2	0.00409577	-0.175352
PIK3AP1	0.004124	-0.175221
KIAA1654	0.00418362	-0.174947
FAM104B	0.00419122	-0.174912
PELP1	0.00419771	-0.174882
RRM2B	0.00420381	-0.174855
GDPD3	0.00420422	-0.174853
ADCY3	0.00421949	-0.174783
EWSAT1	0.00422352	-0.174765
KCND3	0.00422519	-0.174757
IFIT1	0.00426096	-0.174596
CHST5	0.00428683	-0.17448
MAN1B1	0.00430011	-0.174421
HDAC5	0.004312	-0.174368
ZNF771	0.00432577	-0.174307
CHUK	0.00433217	-0.174278
VPS26A	0.00434986	-0.1742
ERC1	0.00435586	-0.174174
ACSS2	0.00437392	-0.174094
NEURL4	0.00437809	-0.174076
SYNGR2	0.00438197	-0.174059
CMA1	0.00445836	-0.173727
VAT1L	0.0044667	-0.173691
FAM234B	0.00446992	-0.173677
DLGAP1	0.00448312	-0.17362
SLC25A23	0.00450873	-0.17351
GLS	0.00453062	-0.173417
RNF114	0.00453744	-0.173388
CCDC47	0.00458621	-0.173182
SLC46A2	0.00463833	-0.172964
RPA1	0.00464758	-0.172925
HLA_DPB2	0.00467297	-0.17282
VWA5B2	0.00468228	-0.172782
RGS8	0.00469099	-0.172746
MAPK8IP2	0.00469512	-0.172729
ATP2B2	0.00470339	-0.172695
OTOR	0.00470523	-0.172687
GP6	0.00471844	-0.172633
CEACAM8	0.00474789	-0.172512
FAN1	0.00475129	-0.172499
ATP1A3	0.0047564	-0.172478
CDKN1B	0.00476167	-0.172456
RRP1	0.00478746	-0.172352
ZNF236	0.00478996	-0.172342
TRIM51	0.00479651	-0.172315
ATE1	0.00480776	-0.17227
KRT222	0.00482373	-0.172205
LINC00315	0.00486056	-0.172058
RPP25L	0.00488462	-0.171962
LOC100996455	0.00490225	-0.171892
HECTD3	0.00494074	-0.17174
MYEOV	0.00494459	-0.171725
HLA_DOB	0.00495117	-0.171699
PACSIN1	0.00495792	-0.171673
NHLH2	0.00497611	-0.171601
PTPRR	0.00497757	-0.171596
FOXO4	0.00499308	-0.171535
PRSS8	0.00499502	-0.171528
HOXC11	0.00501545	-0.171448
PRSS53	0.00504918	-0.171318
FAM126B	0.00507637	-0.171213
DNAJC14	0.00508278	-0.171188
G6PC	0.00510205	-0.171115
TAGLN3	0.00510288	-0.171112
CYP2B6	0.00510948	-0.171086
ZFP42	0.0051156	-0.171063
TCTE1	0.00517527	-0.170837
IRF6	0.00518564	-0.170798
ADAT1	0.00520761	-0.170715
FBF1	0.00520795	-0.170714
CPA2	0.00521283	-0.170695
PCDHB3	0.00521585	-0.170684
CAB39	0.00522748	-0.170641
COPB2	0.00525333	-0.170544
KIAA1147	0.00526978	-0.170483
ZNRF3	0.00527607	-0.17046
URB1	0.00528424	-0.170429
CSAD	0.00529549	-0.170388
NR2C1	0.0053018	-0.170364
UBE2G2	0.00534981	-0.170188
TMEM199	0.00537154	-0.170109
SETD6	0.00538175	-0.170071
PSMA1	0.00538296	-0.170067
AP5M1	0.00538556	-0.170057
NKX3_1	0.00540377	-0.169991
PSD3	0.00541525	-0.16995
XRCC1	0.00543652	-0.169873
CRTAM	0.00544298	-0.169849
PGM5	0.00545419	-0.169809
LIF	0.00545892	-0.169792
B4GALT1	0.00548069	-0.169714
PGAM2	0.00548826	-0.169687
SUFU	0.00549056	-0.169679
PCMT1	0.00549973	-0.169646
NCOA5	0.00551793	-0.169581
RAD23A	0.00552555	-0.169554
CDH16	0.00553886	-0.169506
CXCR1	0.00554188	-0.169496
METTL7A	0.00556235	-0.169423
WNT8B	0.00556395	-0.169418
CES2	0.00558539	-0.169342
DHX38	0.00559596	-0.169305
MAT2B	0.00566155	-0.169075
SMYD1	0.0056926	-0.168967
IRF2BP1	0.00570536	-0.168923
GPRC5D	0.00573425	-0.168824
ZNF781	0.00574195	-0.168797
HERC2	0.00578705	-0.168643
LINC01140	0.00578964	-0.168634
IZUMO1	0.00579352	-0.168621
ERGIC1	0.00579408	-0.168619
SAFB2	0.00586586	-0.168375
GTF2A1	0.00587092	-0.168358
BBS7	0.00588703	-0.168304
UGDH	0.00589905	-0.168264
TAS2R40	0.0058998	-0.168261
YTHDF2	0.00590714	-0.168237
OVOL3	0.00592542	-0.168176
PPP1R37	0.00593694	-0.168137
PREX2	0.00593864	-0.168131
CALY	0.00594564	-0.168108
THAP7	0.00596459	-0.168045
DNAJB7	0.00599332	-0.16795
KIF1A	0.00600248	-0.16792
SYT12	0.0060354	-0.167811
DNAJC28	0.00604154	-0.167791
CD1B	0.00605134	-0.167759
TMOD1	0.00605865	-0.167735
NCLN	0.00607407	-0.167684
CD300LG	0.0060787	-0.167669
ARID1A	0.00608855	-0.167637
IQSEC2	0.0060903	-0.167631
DTWD1	0.00609146	-0.167628
UGT3A1	0.00610714	-0.167577
SEL1L3	0.00611199	-0.167561
LENG8	0.00613629	-0.167482
BANF2	0.00614135	-0.167466
GPR137	0.0061511	-0.167434
KCNG4	0.00615228	-0.16743
POLA2	0.00615618	-0.167418
AAMP	0.00616654	-0.167384
GAL3ST3	0.00620203	-0.16727
CHRD	0.00621994	-0.167213
INSR	0.00622882	-0.167184
USP2	0.00623988	-0.167149
GRHL2	0.0062466	-0.167128
PDZD8	0.00626404	-0.167072
ELOF1	0.00628609	-0.167002
MMP21	0.00629047	-0.166988
GAFA2	0.00636231	-0.166762
SMIM2	0.00636996	-0.166738
HPS4	0.00637278	-0.166729
PLAC1	0.00642839	-0.166556
SART1	0.00645707	-0.166467
PPIG	0.00647626	-0.166408
MYRF	0.00648546	-0.166379
ADARB1	0.00655929	-0.166153
SFSWAP	0.00657026	-0.16612
XAGE3	0.00657771	-0.166097
ZMAT2	0.00658352	-0.166079
SLC25A34	0.00658518	-0.166074
PHRF1	0.00660761	-0.166006
SLC25A27	0.00661907	-0.165971
GSDMB	0.00665018	-0.165878
NPHS2	0.00665961	-0.165849
GPANK1	0.00666799	-0.165824
LOC442028	0.00669258	-0.16575
ZNF408	0.00671154	-0.165693
ZNF155	0.00671239	-0.165691
RHOD	0.00672887	-0.165642
PLD4	0.00674347	-0.165598
BSPRY	0.00676575	-0.165532
RRNAD1	0.00676958	-0.165521
ALDH3B2	0.00679301	-0.165451
CELA1	0.00685361	-0.165273
LOC643923	0.00691491	-0.165094
CREBRF	0.00691838	-0.165084
ICK	0.00694879	-0.164996
PDRG1	0.00695968	-0.164964
CDC42BPB	0.00698807	-0.164882
DLK2	0.0070159	-0.164802
UPF2	0.00704009	-0.164733
GSTO1	0.00705728	-0.164683
TRHDE_AS1	0.00707297	-0.164639
B3GALT4	0.00710576	-0.164545
DIRAS2	0.00711065	-0.164532
PRR14L	0.00712555	-0.164489
ZFYVE9	0.00714606	-0.164431
HDHD2	0.00715923	-0.164394
GSDMC	0.0071646	-0.164379
LOC100132686	0.00719328	-0.164298
DSTYK	0.00720317	-0.164271
ADA2	0.00721892	-0.164226
SLC45A1	0.00724147	-0.164163
SEM1	0.00731269	-0.163965
STAT5A	0.00733711	-0.163898
PHTF1	0.00736251	-0.163828
ERVFRD_1	0.00737306	-0.163799
SEBOX	0.00737811	-0.163785
ELAVL1	0.00741909	-0.163673
PUM1	0.00742694	-0.163651
ZBP1	0.00748047	-0.163506
KCNH2	0.00763698	-0.163085
NEUROD2	0.007674	-0.162987
SAMHD1	0.00775549	-0.162772
HTATSF1	0.00775981	-0.162761
RSAD1	0.00779158	-0.162677
ZNF248	0.0078225	-0.162597
GNL1	0.00783654	-0.16256
POLR2F	0.00785158	-0.162521
ACSF2	0.00785182	-0.16252
AP1G1	0.00790124	-0.162392
PREB	0.00791076	-0.162368
AGO2	0.00798389	-0.16218
SEC11C	0.00801301	-0.162106
PCSK6	0.00813796	-0.161789
TARDBP	0.00820411	-0.161623
PPFIA1	0.00821093	-0.161606
[truncated: 12,885 more rows]

## Sheet: Suppl. Table 4
Supplementary Table 4: Clinical information of the 10 MB patients
Patient	Age	Gender	PFS (Month)
P01	6	F	22
P02	9	M	18
P03	2	M	13
P04	7	F	20
P05	38	F	6
P06	7	M	6
P07	7	M	35
P08	1	M	6
P09	18	M	72
P10	20	F	12

## Sheet: Suppl. Table 5
Supplementary Table 5: sgRNA sequences targeting genes and CREs
Name_sgRNA	Targeted gene	sgRNA sequence
SMARCD3_1	SMARCD3	GGTCTTCACATACTGCCACA
SMARCD3_2	SMARCD3	GTTTCCTCTCAAATGCCAAG
DAB1_1	DAB1	GGCCATAAAAACAGCCCAGG
DAB1_4	DAB1	CGCCCATTGCAACGTAACCT
DAB1_5	DAB1	GCAATAGACAATATTGGAAG
EZH2_1	EZH2	TGTCATAGTAAGTGCCAATG
EZH2_2	EZH2	TGGTAACACTGTGGTCCACA
EZH2_3	EZH2	AATAATCAGGCATACCATCT
EZH2_4	EZH2	TGATTCCAGCACATTAATGG
NFIX_1	NFIX	TCAGATAGTTCAAACCAGCA
NFIX_2	NFIX	TGCGTCCAGCCACATCACAT
NFIX_3	NFIX	CAGCTACTACAACATCAACC
NFIX_4	NFIX	TAAACAAAATCACCATGACC
CENPA_1	CENPA	TGTTAAATTCACTCGTGGTG
CENPA_2	CENPA	GCGGCCGGTTACCTAAGGAG
CENPA_3	CENPA	ACAGTCGGCGGAGACAAGGT
CSRNP3_1	CSRNP3	GCAAAAAGTGAGTCCGAACA
CSRNP3_2	CSRNP3	ACAAGTGTGCCCAGTCAAGG
CSRNP3_3	CSRNP3	GGCACCTAGTGAGTCAGACG
NR2F2_1	NR2F2	ACATTTGCGAACTGGCCGCG
NR2F2_2	NR2F2	GCAGCAACACATCGAGTGCG
NR2F2_3	NR2F2	TGGCTGCCGAAGCGCGACGT
TEF_1	TEF	GTGCTGGACACGGTTTCAGA
TEF_2	TEF	AGATTCGCCATCATATGGGA
TEF_3	TEF	AGTGGATGTGAACTTCAATC
FOXN3_1	FOXN3	CATCGTAGGGCATGTCAGAG
FOXN3_2	FOXN3	GCTGCCAATCACTCCCATTG
FOXN3_3	FOXN3	GGACTGAGTCAGTGTTACGG
ZFHX4_1	ZFHX4	ATTCTCAGTTCAAACGCCCA
ZFHX4_2	ZFHX4	GAAAAGCGCTCCATAAACCG
ZFHX4_3	ZFHX4	GGAGTAGGAACCATTACCTG
CRE1_a	SMARCD3	TTGAGAAAGTGCTCGGCAGG
CRE1_b	SMARCD3	TTTCAAGTTCTTTGTCCCGC
CRE2_a	SMARCD3	GGCAGGGTTCCGCTTGTGGC
CRE2_b	SMARCD3	AGGGTGGGACGTTTGCTTGG
CRE3_a	SMARCD3	CCCTCCTCCCTGCTCCCGCG
CRE3_b	SMARCD3	TTCAGGTGTGTACGTCGCAC
CRE4_a	SMARCD3	GCGAGGGAAGGAGCGATGGG
CRE4_b	SMARCD3	ACTCTCTGCTGCTATCAAGG
CRE5_a	SMARCD3	GGAGATCCCGGGCTTGGTCT
CRE5_b	SMARCD3	ACCCATCCCCACCGTGTCA
CRE6_a	SMARCD3	GGGCTGTCTGTTCATCCGTT
CRE6_b	SMARCD3	TTTAAAAAGGCCCATCTAGT
CRE7_a	SMARCD3	GAAACAGCCCGGGGGCCGGC
CRE7_b	SMARCD3	TCACCTCCCGCTCCATGGAT

## Sheet: Suppl. Table 6
Supplementary Table 6: Sequences of the primers used in qRT-PCR.
Gene	Forward Sequence	Reverse Sequence
RPL39	CAGCTTCCCTCCTCTTCCTT	GCCAGGAAATCGCTTAATCC
SMARCD3	TCAATGGGGACAAGTATTTCCAG	GTTGGCCGTGGATAGGAGG
DAB1	CAGCGCCAAGAAAGACTCCA	GGAAACTTCATCAATCCCGATCA
RELN	CAACCCCACCTACTACGTTCC	TCACCAGCAAGCCGTCAAAAA
VLDLR	AGAAAAGCCAAATGTGAACCCT	CACTGCCGTCAACACAGTCT
LRP8	GCCAAGGATTGCGAAAAGGAC	GTGGTCTAAGCAGTCATCGTC
EZH2	AATCAGAGTACATGCGACTGAGA	GCTGTATCCTTCGCTGTTTCC
NFIX	CGGCTCTACAAGTCGCCTC	GCAGTGGTTTGATGTCCGC
CENPA	GACGCCTATCTCCTCACCTTA	GTTGCACATCCTTTGGGAAGA
CSRNP3	AAAAGGGAGAAACGACTGAGGA	TGGGCACACTTGTGAAGCC
NR2F2	TCATGGGTATCGAGAACATTTGC	TTCAACACAAACAGCTCGCTC
TEF	AGCCCTCTGAAACCGTGTC	CTCAGCAAACTTGTGCTTCCG
FOXN3	ACTCTGACATGCCCTACGATG	TCTGACTCCTCTCTTTGTCCAC
ZFHX4	AAAACGGATGAGCGCAAAAGT	TGGTAAACGATCTCCCCTGTTAG

## Sheet: Suppl. Table 7
Supplementary Table 7: Sequences of the genotyping primers
Enhancer	Forward Sequence	Reverse Sequence
Enhancer 1	CATGGGCACTAAGGAGTCCA	TTAAGCTCCTCGCTCTTTGC
Enhancer 2	CACCCCTCCAGGAAGCTTAG	TCATGTGAGCATGGTCTGGG
Enhancer 3	CTGCTGGGGGTAGTGACAGA	GGTTACAGCTTCGGCCTTGA
Enhancer 4	TGCTTTTAGGTGGGCGACAG	CTACTCTGAGGGGAGGACGG
Enhancer 5	AGGTGCCCACTGTCAATCTG	CATGTGGCTTCCTCGACCTT
Enhancer 6	GGTAGCAGCCCAGAATGGAG	GGTGGGACTTGGGGACTCTA
Enhancer 7	AGGACACAGGAGTGACCCAT	TTTTGTGTGCCCACGGTAGA

## Sheet: Suppl. Table 8
Supplementary Table 8: List of the antibodies.
Antibody	Supplier	Identifier	Clone	Dilution
Rabbit monoclonal anti-SMARCD3/BAF60C (D6F1S)	Cell Signaling Technology	Cat# 62265, RRID:AB_2799624	D6F1S	1:200 for IHC, 1:1000 for IB	https://www.cellsignal.com/products/primary-antibodies/smarcd3-baf60c-d6f1s-rabbit-mab/62265
Rabbit polyclonal anti-SMARCD3	Thermo Fisher Scientific	Cat# PA5-41093, RRID:AB_2607216	Polyclonal	1:200	https://www.thermofisher.com/antibody/product/BAF60C-Antibody-Polyclonal/PA5-41093
Goat polyclonal anti-FOXP2 (C terminus)	Everest	Cat# EB05226, RRID:AB_2107112	Polyclonal	1:2000	https://everestbiotech.com/product/goat-anti-foxp2-c-terminus-antibody/
Chicken polyclonal anti-CALB1	Neuromics	Cat# CH22118, RRID:AB_2737107	Polyclonal	1:2000	https://www.neuromics.com/CH22118
Rabbit monoclonal anti-SRC (36D10)	Cell Signaling Technology	Cat# 2109, RRID:AB_2106059	36D10	1:200 for IHC, 1:1000 for IB	https://www.cellsignal.com/products/primary-antibodies/src-36d10-rabbit-mab/2109
Rabbit polyclonal anti-Phospho-Src Family (Tyr416)	Cell Signaling Technology	Cat# 2101, RRID:AB_331697	Polyclonal	1:200 for IHC, 1:1000 for IB	https://www.cellsignal.com/products/primary-antibodies/phospho-src-family-tyr416-antibody/2101	IHC validation can be found on the website
Rabbit polyclonal anti-Phospho-Src (Y419)	R and D Systems	Cat# AF2685, RRID:AB_442167	Polyclonal	1:50	https://www.rndsystems.com/products/human-phospho-src-y419-antibody_af2685
Mouse monoclonal anti-b-Actin (Clone AC-74)	Sigma-Aldrich	Cat# A2228, RRID:AB_476697	AC-74	1:10000	https://www.sigmaaldrich.com/US/en/product/sigma/a2228
Rabbit recombinant polyclonal anti-H3K4me1	Thermo Fisher Scientific	Cat# 710795, RRID: AB_2532764	Polyclonal	1:100	https://www.thermofisher.com/antibody/product/H3K4me1-Antibody-Recombinant-Polyclonal/710795
Rabbit monoclonal anti-H3K4me3	Millipore	Cat# 05-745R, RRID: AB_1587134	15-10C-E4	1:100	https://www.emdmillipore.com/US/en/product/Anti-trimethyl-Histone-H3-Lys4-Antibody-clone-15-10C-E4-rabbit-monoclonal,MM_NF-05-745R?ReferrerURL=https%3A%2F%2Fwww.google.com%2F
Rabbit polyclonal anti-H3K9me3	Abcam	Cat# Ab8898, RRID: AB_306848	Polyclonal	1:100	https://www.abcam.com/histone-h3-tri-methyl-k9-antibody-chip-grade-ab8898.html
Rabbit polyclonal anti-H3K27ac	Abcam	Cat# Ab4729, RRID: AB_2118291	Polyclonal	1:100	https://www.abcam.com/histone-h3-acetyl-k27-antibody-chip-grade-ab4729.html
Rabbit polyclonal anti-H3K27me3	Millipore	Cat# 07-449, RRID: AB_310624	Polyclonal	1:100	https://www.emdmillipore.com/US/en/product/Anti-trimethyl-Histone-H3-Lys27-Antibody,MM_NF-07-449?ReferrerURL=https%3A%2F%2Fwww.google.com%2F
Mouse monoclonal anti-Nestin (Clone rat-401)	Millipore	Cat# MAB353, RRID:AB_94911	rat-401	1:200	https://www.emdmillipore.com/US/en/product/Anti-Nestin-Antibody-clone-rat-401,MM_NF-MAB353?ReferrerURL=https%3A%2F%2Fwww.google.com%2F
Rabbit polyclonal anti-GFAP	Agilent	Cat# Z0334, RRID:AB_10013382	Polyclonal	1:1000	https://www.agilent.com/en/product/immunohistochemistry/antibodies-controls/primary-antibodies/glial-fibrillary-acidic-protein-(concentrate)-76683
Rabbit polyclonal anti-Olig-2	Millipore	Cat# AB9610, RRID:AB_570666	Polyclonal	1:800	https://www.sigmaaldrich.com/US/en/product/mm/ab9610
Mouse monoclonal anti-NPR-C	Santa Cruz Biotechnology	Cat #515449	E-5	1:800	https://www.scbt.com/p/npr-c-antibody-e-5
Mouse monoclonal anti-nestin (10c2)	Santa Cruz Biotechnology	Cat# sc-23927, RRID:AB_627994	Monoclonal	1:500	https://www.scbt.com/p/nestin-antibody-10c2
Mouse monoclonal anti-TUBB3	BioLegend	Cat# 801201, RRID:AB_2313773	TUJ1	1:800	https://www.biolegend.com/ja-jp/products/purified-anti-tubulin-beta-3-tubb3-antibody-11580
Mouse monoclonal anti-Synaptophysin	BioLegend	Cat# 837103, RRID:AB_2783410	SP17	1:800	https://www.biolegend.com/it-it/products/purified-anti-synaptophysin-antibody-16778
Rat monoclonal anti-BrdU	Abcam	Cat# ab6326, RRID:AB_305426	BU1/75 (ICR1)	1:250	https://www.abcam.com/brdu-antibody-bu175-icr1-proliferation-marker-ab6326.html
Rabbit monoclonal anti-Ki67	Vector Laboratories	Cat# VP-RM04 RRID:AB_2336545	VP-RM04	1:500	https://antibodyregistry.org/search.php?q=AB_2336545
Rabbit polyclonal anti-Cleaved Caspase-3 (Asp175)	Cell Signaling Technology	Cat# 9661, RRID:AB_2341188	D175	1:400	https://www.cellsignal.com/products/primary-antibodies/cleaved-caspase-3-asp175-antibody/9661
Goat anti-chicken IgY (H+L) secondary antibody, Alexa Fluor™ 647	Thermo Fisher Scientific	Cat# A-21449, RRID:AB_2535866	Polyclonal	1:500	https://www.thermofisher.com/antibody/product/Goat-anti-Chicken-IgY-H-L-Secondary-Antibody-Polyclonal/A-21449
Donkey anti-rabbit IgG (H+L) highly cross-adsorbed, Alexa Fluor™ 594	Thermo Fisher Scientific	Cat# A-21207, RRID:AB_141637	Polyclonal	1:500	https://www.thermofisher.com/antibody/product/Donkey-anti-Rabbit-IgG-H-L-Highly-Cross-Adsorbed-Secondary-Antibody-Polyclonal/A-21207
Labeled polymer-HRP anti-mouse	Dako	K4006	NA	Ready-to-use
HRP Horse anti-rabbit IgG polymer reagent	Vector Laboratories	Cat# MP-7401, RRID:AB_2336529	NA	Ready-to-use	https://vectorlabs.com/products/enzyme-polymer/immpress-hrp-horse-anti-rabbit-igg
