# Supplementary material for: A neurodevelopmental epigenetic programme mediated by SMARCD3–DAB1–Reelin signalling is hijacked to promote medulloblastoma metastasis
Source: Nat Cell Biol. 2023 Feb 27;25(3):493–507. doi: 10.1038/s41556-023-01093-0 (PMC10014585; doi:10.1038/s41556-023-01093-0)
Supplement: Source Data Fig. 1 — Statistical source data. [file 41556_2023_1093_MOESM8_ESM.xlsx]

## Sheet: Fig. 1j
qRT-PCR
MED8A	D341	D283	D458	D425	D556
53.59	46.33	3.79	0.81	0.16	0.02
52.85	40.9	4.11	0.89	0.15	0.02
56.64	40.9	3.61	1.08	0.16	0.02
