# Supplementary material for: A neurodevelopmental epigenetic programme mediated by SMARCD3–DAB1–Reelin signalling is hijacked to promote medulloblastoma metastasis
Source: Nat Cell Biol. 2023 Feb 27;25(3):493–507. doi: 10.1038/s41556-023-01093-0 (PMC10014585; doi:10.1038/s41556-023-01093-0)
Supplement: Source Data Fig. 2 — Statistical source data. [file 41556_2023_1093_MOESM10_ESM.xlsx]

## Sheet: Fig. 2b
WT	KO-1	KO-2
1.15443	0.0810694	0.68891
1.04381	0.0590906	0.625135
0.951575	0.0785472	0.718455
0.834474	0.125748	0.529293
1.01571	0.0760251	0.612524

## Sheet: Fig. 2i
D425_Vector	D425_SMARCD3_OE
1.01182	932.203
0.990795	919.952
1.00918	944.232
0.988203	931.823

## Sheet: Fig. 2m
D425_Vector	D425_SMARCD3_OE
46	139
30	73
39	72
49	80
39	125

## Sheet: Fig. 2n
Survival (days)	Status	Group	EachGroup	Cell Type
29	1	Low	Vector	D425
34	1	Low	Vector	D425
33	1	Low	Vector	D425
34	1	Low	Vector	D425
31	1	Low	Vector	D425
26	1	High	SMARCD3 OE	D425
24	1	High	SMARCD3 OE	D425
31	1	High	SMARCD3 OE	D425
31	1	High	SMARCD3 OE	D425
26	1	High	SMARCD3 OE	D425
21	1	High	SMARCD3 WT	D458
21	1	High	SMARCD3 WT	D458
43	1	High	SMARCD3 WT	D458
27	1	High	SMARCD3 WT	D458
37	1	High	SMARCD3 WT	D458
27	1	Low	SMARCD3 KO-1	D458
33	1	Low	SMARCD3 KO-1	D458
30	1	Low	SMARCD3 KO-1	D458
54	1	Low	SMARCD3 KO-1	D458
30	1	Low	SMARCD3 KO-1	D458
26	1	Low	SMARCD3 KO-1	MED8A
21	1	Low	SMARCD3 KO-1	MED8A
25	1	Low	SMARCD3 KO-1	MED8A
28	1	Low	SMARCD3 KO-1	MED8A
19	1	High	SMARCD3 WT	MED8A
19	1	High	SMARCD3 WT	MED8A
23	1	High	SMARCD3 WT	MED8A
25	1	High	SMARCD3 WT	MED8A
22	1	High	SMARCD3 WT	D458
25	1	High	SMARCD3 WT	D458
24	1	High	SMARCD3 WT	D458
23	1	High	SMARCD3 WT	D458
22	1	High	SMARCD3 WT	D458
27	1	High	SMARCD3 WT	D458
20	1	High	SMARCD3 WT	D458
23	1	High	SMARCD3 WT	D458
26	1	High	SMARCD3 WT	D458
26	1	High	SMARCD3 WT	D458
