# Supplementary material for: A neurodevelopmental epigenetic programme mediated by SMARCD3–DAB1–Reelin signalling is hijacked to promote medulloblastoma metastasis
Source: Nat Cell Biol. 2023 Feb 27;25(3):493–507. doi: 10.1038/s41556-023-01093-0 (PMC10014585; doi:10.1038/s41556-023-01093-0)
Supplement: Source Data Fig. 3 — Statistical source data. [file 41556_2023_1093_MOESM12_ESM.xlsx]

## Sheet: Fig. 3c
MED8A		D458
WT	KO-1	WT	KO-1
1.00443	0.112249	1.04176	0.461625
1.03119	0.126811	0.872837	0.489842
0.969282	0.109755	1.13469	0.375384
0.9951	0.123998	0.950715	0.477174
		0.971588	0.38855
		1.02841	0.49391
		1.0295	0.249628
		0.970504	0.345192
			0.24711
			0.34171

## Sheet: Fig. 3d
MED8A		D425		D556
Vector	SMARCD3_OE	Vector	SMARCD3_OE	Vector	SMARCD3_OE
1.00443	36.6243	1.00113	7.3849	0.937161	1.52937
1.03119	37.1667	0.998873	7.47953	1.00676	1.6176
0.969282	32.5722	0.162363	4.58194	0.991229	1.62679
0.9951	33.0546	1.92533	5.03811	1.06485	1.72065
		0.148723	4.29743	0.940851	1.73975
		1.76358	4.42096	1.01539	1.78865
			4.90004	0.98294	1.80188
			5.04089	1.06082	1.85254
				1.03034	1.81546
				0.943177	1.71934
				1.05799	1.77059
				0.968487	1.67684

## Sheet: Fig. 3i
WT	DAB1 KO-1	DAB1 KO-4	DAB1 KO-5
1.02524	0.043376	0.164967	0.113929
0.923322	0.034827	0.223719	0.133199
1.07937	0.037692	0.165897	0.110568
0.972071	0.030263	0.22498	0.12927
1.05795	0.044128	0.163934	0.174596
0.866564	0.025216	0.173324	0.270662
1.14094	0.036161	0.163505	0.177456
0.934541	0.020664	0.17287	0.275095

## Sheet: Fig. 3j
CTRL	DAB1 KO-1	DAB1 KO-4	DAB1 KO-5
1.05776	0.531333	0.3624	0.304921
1.07248	0.552362	0.272676	0.287397
0.964531	0.533436	0.321744	0.274078
1.00729	0.526426	0.315435	0.271975
0.897939	0.480163	0.332259	0.233422
		0.391841
		0.34768
		0.361699
		0.363101
		0.503295
