# Supplementary material for: A neurodevelopmental epigenetic programme mediated by SMARCD3–DAB1–Reelin signalling is hijacked to promote medulloblastoma metastasis
Source: Nat Cell Biol. 2023 Feb 27;25(3):493–507. doi: 10.1038/s41556-023-01093-0 (PMC10014585; doi:10.1038/s41556-023-01093-0)
Supplement: Source Data Fig. 4 — Statistical source data. [file 41556_2023_1093_MOESM13_ESM.xlsx]

## Sheet: Fig. 4d
Mean - backgroundMean	Time
2835.53	E12.5
2422.56	E12.5
2982.33	E12.5
3097.48	E12.5
3108.9	E12.5
3338.7	E12.5
4049.16	E12.5
2777.4	E12.5
4677.82	E12.5
3952.86	E12.5
4529.61	E12.5
3597.23	E12.5
4142.99	E12.5
4298.95	E12.5
4388.13	E12.5
3521.05	E12.5
3715.8	E12.5
4828.84	E12.5
4558.35	E12.5
4591.37	E12.5
3550.02	E12.5
3346.04	E12.5
3668.53	E12.5
4632.7	E12.5
3639.18	E12.5
2798.42	E12.5
4612.18	E12.5
2733.54	E12.5
3238.19	E12.5
3558.3	E12.5
3368.12	E12.5
4365.5	E12.5
3301.1	E12.5
4973.83	E12.5
3669.57	E12.5
4476.43	E12.5
3386.31	E12.5
5071.5	E12.5
3808.8	E12.5
3026.3	E12.5
4479.1	E12.5
4821.9	E12.5
4114.77	E12.5
4257.14	E12.5
4628.23	E12.5
4723.03	E12.5
4538.81	E12.5
3349.07	E12.5
4012.14	E12.5
4142.94	E12.5
3667.08	E12.5
4350.59	E12.5
4221.51	E12.5
4361.25	E12.5
3912.71	E12.5
5501.39	E12.5
4628.51	E12.5
5676.93	E12.5
4865.97	E12.5
4358.34	E12.5
4367.96	E12.5
3718.63	E12.5
2956.55	E12.5
3147.48	E12.5
3310.98	E12.5
4143.31	E12.5
3608.62	E12.5
4854.23	E12.5
5704.11	E12.5
5407.65	E12.5
2947.51	E12.5
4507.3	E12.5
3937.02	E12.5
4300.04	E12.5
4511.06	E12.5
4467.96	E12.5
3633.3	E12.5
4296.46	E12.5
4434.03	E12.5
3917.05	E12.5
4016.24	E12.5
3387.47	E12.5
3332.16	E12.5
4025.73	E12.5
2435.52	E12.5
4150.12	E12.5
4123.07	E12.5
3565.56	E12.5
3638.17	E12.5
3765.48	E12.5
4036.35	E12.5
2471.38	E12.5
2816.46	E12.5
2860.85	E12.5
3104.51	E12.5
2933.1	E12.5
3644.4	E12.5
3429.4	E12.5
2215.02	E12.5
3176.59	E12.5
5232.81	E15.5
5197.19	E15.5
7307.65	E15.5
6958.51	E15.5
6663.84	E15.5
6224.52	E15.5
6374.29	E15.5
7318.63	E15.5
6890.79	E15.5
5211.8	E15.5
5790.18	E15.5
6354.99	E15.5
7916.1	E15.5
5521.81	E15.5
6133.74	E15.5
8624.97	E15.5
8416.52	E15.5
6556.57	E15.5
5535.59	E15.5
5732.57	E15.5
6194.19	E15.5
5990.48	E15.5
5016.31	E15.5
6129.31	E15.5
6778.42	E15.5
5692.68	E15.5
6605.17	E15.5
6497.89	E15.5
6267.59	E15.5
6459.73	E15.5
6735.42	E15.5
8107.44	E15.5
8656.29	E15.5
7708.03	E15.5
7658.26	E15.5
7247.88	E15.5
8374.78	E15.5
5282.38	E15.5
8935.46	E15.5
4739.2	E15.5
5581.92	E15.5
8525.84	E15.5
8967.8	E15.5
5782.53	E15.5
8704.4	E15.5
6448.69	E15.5
6236.55	E15.5
8100.19	E15.5
7640.15	E15.5
7052.65	E15.5
8447.53	E15.5
6064.39	E15.5
6864.34	E15.5
7807.52	E15.5
6580.87	E15.5
5976.55	E15.5
5983.42	E15.5
5400.92	E15.5
4571.32	E15.5
5658.38	E15.5
5639.57	E15.5
6085.03	E15.5
6011.26	E15.5
4995.48	E15.5
5433.6	E15.5
7662.29	E15.5
7159.39	E15.5
6121.39	E15.5
4861.33	E15.5
6033.19	E15.5
4925.55	E15.5
5200.55	E15.5
5346.64	E15.5
3870.83	E15.5
6243.32	E15.5
6043.01	E15.5
5507.84	E15.5
4127.56	E15.5
3590.14	E15.5
4241.68	E15.5
4561.56	E15.5
3188.26	E15.5
3580.97	E15.5
6227.52	E15.5
4587.74	E15.5
5916.11	E15.5
5584.5	E15.5
7382.59	E15.5
7279.56	E15.5
6432.84	E15.5
5854.53	E15.5
7596.14	E15.5
6870.22	E15.5
6902.63	E15.5
5968.72	E15.5
4833.74	E15.5
4650.39	E15.5
5414.89	E15.5
7562.14	E15.5
5771.85	E15.5
6381.48	P0
4836.24	P0
5601.2	P0
3067.5	P0
5235.57	P0
6161.38	P0
6082.75	P0
4271.87	P0
4125.37	P0
3913.42	P0
4741.46	P0
5908.34	P0
5151.34	P0
4397.49	P0
4284.71	P0
5475.11	P0
4850.28	P0
4238.83	P0
3606.72	P0
4279.2	P0
6616.6	P0
4926.76	P0
3751.27	P0
4769.04	P0
6169.02	P0
5512.35	P0
5661.92	P0
4748.8	P0
4568.38	P0
5279.8	P0
4645.5	P0
7445.07	P0
5738.65	P0
4668.04	P0
5791.68	P0
8342.03	P0
7113.79	P0
6737.95	P0
6854.53	P0
7876.08	P0
6588.28	P0
6695.5	P0
6729.35	P0
7340.52	P0
6127.53	P0
6817.17	P0
8436.85	P0
7304.19	P0
7447.31	P0
6051.85	P0
7044.34	P0
7563.04	P0
8405.08	P0
9522.76	P0
9854.46	P0
9985.47	P0
9362.65	P0
7940.2	P0
7150.43	P0
7657.95	P0
7035.7	P0
7666.4	P0
7407.81	P0
7487.78	P0
8520.71	P0
8202.95	P0
8262.84	P0
5915.53	P0
5598.4	P0
8834.7	P0
6761.45	P0
8488.28	P0
6717.14	P0
7028.69	P0
5457.52	P0
8249.51	P0
8216.96	P0
7436.6	P0
8192.35	P0
7921.35	P0
9387.99	P0
7083.26	P0
6943.35	P0
9294.7	P0
6684.43	P0
7429.64	P0
5983.45	P0
6306.53	P0
7632.6	P0
6890.13	P0
7383.46	P0
8770.6	P0
9313.5	P0
6193	P0
6646.93	P0
7618.12	P0
4910.16	P0
5845.66	P0
6462.8	P0
4100.78	P0
3126.48	P7
3237.12	P7
3628.65	P7
3484.27	P7
3476.32	P7
3305.43	P7
4232.24	P7
5211.7	P7
3757.55	P7
3734.03	P7
3363.28	P7
4449.12	P7
4506.95	P7
4277.39	P7
4611.3	P7
3934.55	P7
3876.57	P7
4362.02	P7
4233.14	P7
4481.8	P7
4438.85	P7
4100.18	P7
4867.27	P7
5279.38	P7
3989.01	P7
4526.43	P7
5256.63	P7
5449.73	P7
4645.94	P7
4546.34	P7
4410.07	P7
4850.01	P7
4814.62	P7
4264.83	P7
4040.59	P7
4245.57	P7
3728.04	P7
4336.99	P7
4282.02	P7
3587.65	P7
3644.98	P7
3936.88	P7
3908.5	P7
3235.81	P7
3098.53	P7
3871.79	P7
2297.77	P7
2663.31	P7
2614.37	P7
3140.32	P7
2878.47	P7
3112.84	P7
4011.09	P7
3739.19	P7
2997.09	P7
2789.14	P7
3610.16	P7
3666.6	P7
2913.13	P7
2631.36	P7
4077.77	P7
4109.97	P7
4265.68	P7
3841.48	P7
3578.69	P7
4496.86	P7
3810.63	P7
4720.83	P7
3989.4	P7
3745.04	P7
3914.24	P7
3182.79	P7
3406.85	P7
4279.82	P7
4569.1	P7
4626.83	P7
5453.34	P7
5046.12	P7
3536.81	P7
3855.43	P7
4180.82	P7
3842.42	P7
4460.13	P7
4659.52	P7
4889.74	P7
4091.03	P7
4228.04	P7
4038.36	P7
4041.39	P7
3623.04	P7
3679.57	P7
4027.41	P7
3941.59	P7
4017.22	P7
2997.39	P7
3311.22	P7
2335.5	P7
3631.15	P7
3307.21	P7
4022.76	P7
4442.23	P28
2169.99	P28
2251.63	P28
2159.82	P28
3191.88	P28
2651.56	P28
2081.06	P28
3608.52	P28
3183.66	P28
2057.81	P28
2340.25	P28
2209.82	P28
1706.1	P28
3398.44	P28
1818.45	P28
3898.9	P28
1533.31	P28
3380.34	P28
2729.28	P28
2129.49	P28
5233.16	P28
5162.52	P28
4291.45	P28
5083.4	P28
6862.87	P28
6752.43	P28
1846.29	P84
1659.33	P84
2048.29	P84
1843.58	P84
1953.91	P84
1867.06	P84
2231.16	P84
2613.8	P84
2505.73	P84
2713.18	P84
2946.35	P84
2753.39	P84
3040.82	P84
2855.51	P84
3615.6	P84
3307.25	P84
5107.25	P84
3381.62	P84
4102.66	P84
3325.47	P84
5133.65	P84
4333.36	P84
4465.93	P84
4129.36	P84
4834	P84
4127.51	P84
4568.96	P84
5050.64	P84
4545.45	P84
3721.14	P84
3991.64	P84
4605.05	P84
3770.94	P84
3548.49	P84
3416.67	P84
3460.12	P84
3288.58	P84
3134.86	P84
3000.38	P84
2493.18	P84
2436	P84
2145.3	P84
1640.45	P84
