# Supplementary material for: A neurodevelopmental epigenetic programme mediated by SMARCD3–DAB1–Reelin signalling is hijacked to promote medulloblastoma metastasis
Source: Nat Cell Biol. 2023 Feb 27;25(3):493–507. doi: 10.1038/s41556-023-01093-0 (PMC10014585; doi:10.1038/s41556-023-01093-0)
Supplement: Source Data Fig. 6 — Statistical source data. [file 41556_2023_1093_MOESM14_ESM.xlsx]

## Sheet: Fig. 6e
MED8A_CTRL	MED8A_CRE1	MED8A_CRE2	MED8A_CRE3	MED8A_CRE4	MED8A_CRE5	MED8A_CRE6	MED8A_CRE7
0.995635	0.599975	0.835783	0.795801	0.69536	0.751769	0.657882	0.633663
1.00446	0.602773	0.835996	0.796614	0.696386	0.76463	0.649705	0.631823
0.995536	0.633671	0.909726	0.819425	0.711988	0.743891	0.666053	0.656424
1.00436	0.636626	0.909959	0.820262	0.713038	0.756616	0.657774	0.654518
0.966733	0.736627	1.00094	0.988119	0.739563	0.893562	0.783202	0.674863
0.955922	0.739024	1.00934	0.986533	0.738455	0.905664	0.788346	0.66897
1.04451	0.771669	1.1181	1.00389	0.638363	0.870383	0.771385	0.688452
1.03283	0.77418	1.12749	1.00228	0.637406	0.88217	0.776452	0.682441

## Sheet: Fig. 6g
MED8A_Control	MED8A_KO_CENPA	MED8A_KO_CSRNP3	MED8A_KO_EZH2	MED8A_KO_ZFHX4	MED8A_KO_NR2F2	MED8A_KO_FOXN3	MED8A_KO_NFIX	MED8A_KO_TEF
0.997018	1.11748	1.05339	0.723823	1.03034	1.02976	1.00595	1.19687	1.10006
0.995831	1.12062	1.06604	0.736156	1.03694	1.01727	0.9909	1.21786	1.10963
1.00417	1.11574	1.04195	0.710782	1.07578	1.03758	1.04041	1.19833	1.10519
1.00298	1.11887	1.05447	0.722892	1.08268	1.02499	1.02484	1.21936	1.11481
1.01561	0.848669	1.12715	0.735078	0.858965	1.03813	1.01518	1.17203	1.06798
1.00461	0.917852	1.14166	0.769992	0.867967	1.02988	0.994066	1.18467	1.05162
0.99528	0.867877	1.11175	0.739201	1.071	1.06107	1.1695	1.23119	1.13744
0.984503	0.938626	1.12606	0.774311	1.08223	1.05264	1.14517	1.24446	1.12002
0.986734							1.23249
0.997576							1.18862
1.00237							1.26958
1.01332							1.22438
							1.38846
							1.33204
							1.40902
							1.35176
