# Supplementary material for: A neurodevelopmental epigenetic programme mediated by SMARCD3–DAB1–Reelin signalling is hijacked to promote medulloblastoma metastasis
Source: Nat Cell Biol. 2023 Feb 27;25(3):493–507. doi: 10.1038/s41556-023-01093-0 (PMC10014585; doi:10.1038/s41556-023-01093-0)
Supplement: Source Data Fig. 7 — Statistical source data. [file 41556_2023_1093_MOESM15_ESM.xlsx]

## Sheet: Fig. 7b and 7d
SMARCD3_Intensity	pSrc419_Intensity	Patient	Primary/Metastasis
3	1.38889	P01	Primary
3	1.33333	P01	Metastasis
2	1.66667	P02	Primary
2	2.05556	P02	Metastasis
0	0.638889	P03	Primary
2	1.27778	P03	Metastasis
2	0.972222	P04	Primary
3	1.77778	P04	Metastasis
0	1	P05	Primary
1	1.13889	P05	Metastasis
2	1.19444	P07	Primary
2	2.11111	P07	Metastasis
3	1.66667	P08	Primary
3	2.33333	P08	Metastasis
2	1.38889	P09	Primary
3	2.33333	P09	Metastasis
1	0.888889	P10	Primary
2	1.5	P10	Metastasis

## Sheet: Fig. 7e
WT	KO-1
3	1
2.5	2
3	1
1.25	0
3	1.5
2	1
1	1
2	1
2
2

## Sheet: Fig. 7h
MED8A		D458
DMSO	50 nM	DMSO	50 nM
0.979901	0.546207	1.1833	0.156823
0.959212	0.672906	1.14053	0.08554
0.966108	0.647685	0.92668	0.071283
0.998818	0.596256	0.912424	0.08554
0.927291	0.562562	0.841141	0.114053
1.02049	0.634089	0.841141	0.099796
1.03094	0.622069	1.15479	0.12831
1.09261	0.635665		0.12831
1.07665	0.651232
0.94798	0.641182
1.02595	0.539992
1.08893	0.655975
1.0996	0.556512
1.02251	0.515556
0.763009	0.705878

## Sheet: Fig. 7k
Placebo	Low-Dose	Standard-Dose
0.0587564	0.0472784	0.106824
0.072484	0.0795795	0.11
0.089855	0.136261	0.0655443
0.0957509	0.117717	0.0676747
0.0729408	0.0751023	0.136568
0.0571163	0.090938	0.180894
0.0845355	0.100668	0.155918
0.0728217
