# Supplementary material for: A neurodevelopmental epigenetic programme mediated by SMARCD3–DAB1–Reelin signalling is hijacked to promote medulloblastoma metastasis
Source: Nat Cell Biol. 2023 Feb 27;25(3):493–507. doi: 10.1038/s41556-023-01093-0 (PMC10014585; doi:10.1038/s41556-023-01093-0)
Supplement: Source Data Extended Data Fig. 1 — Statistical source data. [file 41556_2023_1093_MOESM17_ESM.xlsx]

## Sheet: Sheet1
	MED8A	D341	D283	D458	D425	D556
	52.8175	55.1577	37.1648	34.0455	19.2924	0.007
	61.5786	49.433	43.7509	30.6409	17.0227	0.002
	54.1713	56.5115	44.2214	34.0455	29.5039	0.005
	44.6367	51.7732	38.1056	39.7197
	55.0997	43.9211	39.0465	30.6409
			44.2214
