# Supplementary material for: A neurodevelopmental epigenetic programme mediated by SMARCD3–DAB1–Reelin signalling is hijacked to promote medulloblastoma metastasis
Source: Nat Cell Biol. 2023 Feb 27;25(3):493–507. doi: 10.1038/s41556-023-01093-0 (PMC10014585; doi:10.1038/s41556-023-01093-0)
Supplement: Source Data Extended Data Fig. 2 — Statistical source data. [file 41556_2023_1093_MOESM18_ESM.xlsx]

## Sheet: Extended Data Fig. 2a
WT	KO-1	KO-2
0.824341	0.338927	0.385214
1.00946	0.468072	0.521741
1.14718	0.526505	0.598411
1.21084	0.394775	0.646836
0.896214	0.555995	0.650967
1.00285	0.373661	0.723336
0.892068	0.484837	0.739378
1.16816	0.396849	0.771298
0.912004	0.504374	0.687806
1.11277	0.522221	0.653707
1.14564	0.479576
1.02471	0.278762
1.17147	0.108843
1.16137	0.1974
1.00962	0.311064
0.823707	0.707644
0.866156	0.507139
1.19572	0.58398
1.1724	0.420744
0.998032	0.511521
1.09478	0.49191
1.01814	0.462275
0.867489	0.671082
1.15521	0.522725
1.11668	0.592305
1.05034	0.37262
1.04029	0.597655
1.01516	0.347098
0.994195	0.39093
0.898808	0.720043
1.04234	0.499171
1.03807	0.434216
1.0478	0.593574
0.972917	0.596257
0.578329	0.560832
0.70414	0.488699
0.620608	0.470942
1.07708	0.539839
1.26056	0.494244
0.998772	0.545441
0.911155	0.45025
0.850098	0.482731
0.925319	0.660187
0.96783	0.538116
1.02075	0.614778
0.822156	0.498626
1.05266	0.487463
1.10533	0.521082
0.923621	1.07383
1.05859	0.378653
1.07814	0.575337
0.947939	0.422386

## Sheet: Extended Data Fig. 2c
WT	KO-1	KO-2
1.06993	0.2491	0.079907
0.958884	0.263355	0.084409
1.09619	0.331258	0.096038
1.00428	0.248349	0.063025
0.851966	0.271984	0.067527

## Sheet: Extended Data Fig. 2d
WT	KO-1	KO-2
0.990857	0.670157	0.768156
1.15383	0.91292	0.900175
1.2248	0.821868	0.700329
1.10252	0.707032	0.617609
1.03597	0.38298	0.708244
1.00605	0.43058	0.564471
0.928451	0.316468	0.69206
0.845951	0.465347	0.845046
0.859129	0.484111	0.743507
0.916705	0.423892	0.628372
1.13445		0.750202
0.801279		0.883448

## Sheet: Extended Data Fig. 2f
WT	KO-1
1.00671	0.167785
0.90604	0.201342
1.00671	0.234899
1.1745	0.369128
0.90604	0.268456
	0.469799
	0.134228

## Sheet: Extended Data Fig. 2h
Vector	SMARCD3_OE
0.882353	2.11765
1.05882	1.70588
1.23529	1.88235
1	1.94118
0.882353	2.47059
1	2.52941
0.941176	2.41176
	1.70588

## Sheet: Extended Data Fig. 2j, k
Wound-healing assay									Ex vivo brain slice
Speed (um/min)	Velocity (um/min)	Directionality	Group		Instantaneous speed (um/min)	Group			Speed (um/min)	Velocity (um/min)	Directionality	Group		Instantaneous speed (um/min)	Group
0.0694792	0.0690833	0.994303	WT		0.00833333	WT			0.0282353	0.0240492	0.851741	WT		0	WT
0.0841042	0.0692104	0.822913	WT		0.00833333	WT			0.0328587	0.0280928	0.854958	WT		0.00883333	WT
0.0694115	0.0683958	0.985368	WT		0.00833333	WT			0.0379217	0.0326002	0.859673	WT		0.00936667	WT
0.0977833	0.0696653	0.712445	WT		0.00833333	WT			0.039156	0.0360327	0.920234	WT		0.0124833	WT
0.122064	0.113023	0.925927	WT		0.00833333	WT			0.0399241	0.0211795	0.530494	WT		0.0124833	WT
0.0783264	0.057408	0.732933	WT		0.0111042	WT			0.0455403	0.0284116	0.623879	WT		0.0124833	WT
0.105821	0.100151	0.946424	WT		0.0111042	WT			0.0464775	0.0426151	0.916896	WT		0.0124833	WT
0.0956458	0.0932153	0.974588	WT		0.0117917	WT			0.0491612	0.013358	0.271718	WT		0.01325	WT
0.063149	0.0344968	0.546276	WT		0.0117917	WT			0.0497723	0.024612	0.494492	WT		0.0148	WT
0.0639231	0.0306859	0.480044	WT		0.0117917	WT			0.0498037	0.0465766	0.935202	WT		0.01765	WT
0.0777986	0.0760648	0.977714	WT		0.0117917	WT			0.0525599	0.0332717	0.633025	WT		0.01765	WT
0.0911432	0.0802448	0.880425	WT		0.0124167	WT			0.0528014	0.016788	0.317947	WT		0.0187333	WT
0.133528	0.121788	0.912081	WT		0.0157083	WT			0.0529463	0.037081	0.700351	WT		0.0197333	WT
0.106439	0.0788318	0.740629	WT		0.0166667	WT			0.0540913	0.0371076	0.686018	WT		0.0197333	WT
0.0785625	0.0708449	0.901765	WT		0.0166667	WT			0.0542266	0.0290083	0.534946	WT		0.0197333	WT
0.128699	0.0595353	0.462594	WT		0.0166667	WT			0.0549319	0.043731	0.796095	WT		0.0197333	WT
0.0996604	0.0737167	0.739678	WT		0.0166667	WT			0.0598983	0.03897	0.650603	WT		0.0198667	WT
0.0711234	0.0670176	0.942273	WT		0.0166667	WT			0.0603524	0.056816	0.941405	WT		0.0209333	WT
0.0700729	0.0559062	0.79783	WT		0.0166667	WT			0.0606157	0.0500501	0.825695	WT		0.0209333	WT
0.0709535	0.0536699	0.756409	WT		0.018625	WT			0.0613216	0.0579882	0.94564	WT		0.0209333	WT
0.130174	0.127344	0.978254	WT		0.018625	WT			0.0614587	0.0420619	0.684393	WT		0.0238667	WT
0.0660506	0.0424926	0.643333	WT		0.0200208	WT			0.0617534	0.0203582	0.329669	WT		0.0238667	WT
0.0916792	0.0673875	0.735036	WT		0.0222292	WT			0.0620578	0.0414314	0.667627	WT		0.0238667	WT
0.099	0.0785357	0.79329	WT		0.0235625	WT			0.06221	0.0555358	0.892716	WT		0.0238667	WT
0.0675681	0.0377653	0.558922	WT		0.0248542	WT			0.0623042	0.0448035	0.71911	WT		0.0238667	WT
0.101981	0.0778625	0.763498	WT		0.0248542	WT			0.062565	0.0516806	0.82603	WT		0.0238667	WT
0.129653	0.100482	0.775008	WT		0.0248542	WT			0.063239	0.0209597	0.331436	WT		0.0264833	WT
0.0985264	0.0716792	0.727512	WT		0.025	WT			0.0642124	0.0442383	0.688937	WT		0.0264833	WT
0.0918847	0.0826444	0.899436	WT		0.025	WT			0.0698262	0.0524608	0.751306	WT		0.0264833	WT
0.0542792	0.0390917	0.720197	WT		0.025	WT			0.0717055	0.0191939	0.267677	WT		0.0264833	WT
0.0618139	0.0548847	0.887903	WT		0.0283333	WT			0.0718407	0.0548353	0.76329	WT		0.0264833	WT
0.0815194	0.0733931	0.900313	WT		0.0300417	WT			0.0722055	0.0574924	0.796233	WT		0.0264833	WT
0.0882003	0.0596538	0.676345	WT		0.0300417	WT			0.0725944	0.0521854	0.718863	WT		0.0264833	WT
0.0925193	0.0685149	0.740547	WT		0.0300417	WT			0.0753602	0.0427068	0.566703	WT		0.0264833	WT
0.0941324	0.0595982	0.633132	WT		0.0300417	WT			0.0761525	0.0566929	0.744465	WT		0.0273	WT
0.105682	0.0982889	0.930044	WT		0.0333333	WT			0.0770055	0.0430404	0.558926	WT		0.0273	WT
0.126867	0.11089	0.874069	WT		0.0333333	WT			0.0772854	0.0643984	0.833255	WT		0.0273	WT
0.12312	0.120013	0.974766	WT		0.0333333	WT			0.0794594	0.0463833	0.583736	WT		0.0273	WT
0.0925301	0.088706	0.958672	WT		0.0333333	WT			0.0799691	0.0521396	0.651997	WT		0.0273	WT
0.0747458	0.0435069	0.582065	WT		0.0333333	WT			0.0803435	0.0700629	0.872042	WT		0.0279167	WT
0.0827861	0.0406917	0.491528	WT		0.0343542	WT			0.0833463	0.0449683	0.539535	WT		0.0279167	WT
0.0932336	0.0781027	0.837709	WT		0.0343542	WT			0.08359	0.0435668	0.521196	WT		0.0279167	WT
0.112583	0.0761935	0.676774	WT		0.0351458	WT			0.0851431	0.0545386	0.640553	WT		0.0279167	WT
0.0600264	0.04425	0.737176	WT		0.0351458	WT			0.0856311	0.0572581	0.66866	WT		0.0279167	WT
0.0434806	0.0338889	0.779403	WT		0.0351458	WT			0.0901385	0.0801768	0.889484	WT		0.0279167	WT
0.0632611	0.0599514	0.947682	WT		0.0351458	WT			0.0970445	0.030948	0.318905	WT		0.0281	WT
0.0391354	0.0349211	0.892315	WT		0.0351458	WT			0.102791	0.0608283	0.591766	WT		0.0318333	WT
0.0996473	0.0710714	0.71323	WT		0.0353542	WT			0.105105	0.0803483	0.764456	WT		0.0318333	WT
0.0883833	0.0719403	0.813958	WT		0.0372708	WT			0.113671	0.073806	0.649296	WT		0.0318333	WT
0.0643189	0.0581731	0.904447	WT		0.0372708	WT			0.160274	0.0717948	0.447951	WT		0.0331	WT
0.0978646	0.0915372	0.935346	WT		0.0392917	WT			0.0306549	0.00128021	0.0417619	KO		0.0331	WT
0.0914056	0.0860819	0.941758	WT		0.0392917	WT			0.0241162	0.0018092	0.07502	KO		0.0331	WT
0.08965	0.0289847	0.32331	WT		0.0392917	WT			0.0237273	0.00285994	0.120533	KO		0.0331	WT
0.0592958	0.0341222	0.575457	KO		0.0400625	WT			0.0314786	0.00404594	0.12853	KO		0.0331	WT
0.0681667	0.0248452	0.364478	KO		0.0400625	WT			0.0490924	0.00746144	0.151988	KO		0.0331	WT
0.0798028	0.0242194	0.303491	KO		0.0400625	WT			0.0343506	0.00572229	0.166585	KO		0.0331	WT
0.0605074	0.0262872	0.434446	KO		0.0400625	WT			0.0442662	0.0077827	0.175816	KO		0.0331	WT
0.0648528	0.0355861	0.548721	KO		0.0416667	WT			0.014377	0.002558	0.177923	KO		0.0331	WT
0.0752819	0.0514264	0.683117	KO		0.0416667	WT			0.0278337	0.00639863	0.229888	KO		0.0331	WT
0.0646027	0.0396905	0.614378	KO		0.0416667	WT			0.0173504	0.00404594	0.233189	KO		0.0337667	WT
0.117876	0.059	0.500524	KO		0.0425	WT			0.0153794	0.00404594	0.263075	KO		0.0337667	WT
0.0872208	0.0267694	0.306916	KO		0.0425	WT			0.0151137	0.00404594	0.2677	KO		0.0337667	WT
0.0763972	0.0470819	0.616278	KO		0.0444375	WT			0.0381357	0.0103165	0.270522	KO		0.0353167	WT
0.0477361	0.0230708	0.483299	KO		0.0444375	WT			0.0758173	0.0205123	0.270549	KO		0.0353167	WT
0.0377667	0.0148333	0.392763	KO		0.0444375	WT			0.0317105	0.00904842	0.285344	KO		0.03565	WT
0.044753	0.0336711	0.752377	KO		0.0444375	WT			0.0307975	0.00895663	0.290824	KO		0.03565	WT
0.0550722	0.0238542	0.433143	KO		0.044875	WT			0.0482155	0.014976	0.310606	KO		0.03565	WT
0.0542667	0.0275569	0.507806	KO		0.044875	WT			0.0434111	0.0138407	0.318829	KO		0.03565	WT
0.0669778	0.0467194	0.697536	KO		0.0458125	WT			0.0430392	0.0145895	0.338983	KO		0.0364	WT
0.0463903	0.0192306	0.414538	KO		0.0458125	WT			0.0235607	0.00809188	0.343449	KO		0.0364	WT
0.0526097	0.0319889	0.608041	KO		0.0458125	WT			0.0278409	0.0103165	0.370554	KO		0.0364	WT
0.0565	0.0313917	0.555605	KO		0.0458125	WT			0.0304376	0.0114446	0.376002	KO		0.0364	WT
0.0407455	0.00752976	0.1848	KO		0.0458125	WT			0.023952	0.00904842	0.377773	KO		0.0364	WT
0.0740417	0.0171014	0.23097	KO		0.0458125	WT			0.0592688	0.0226742	0.382565	KO		0.03745	WT
0.0773347	0.0185778	0.240226	KO		0.0458125	WT			0.034131	0.0133252	0.390413	KO		0.03745	WT
0.0767128	0.0462768	0.603247	KO		0.0471458	WT			0.0677375	0.0271114	0.400242	KO		0.0386167	WT
0.0735521	0.0391548	0.532341	KO		0.0471458	WT			0.0225727	0.00904842	0.400856	KO		0.0386167	WT
0.0564621	0.0402273	0.712465	KO		0.0471458	WT			0.12354	0.0504064	0.408016	KO		0.0386167	WT
0.0598056	0.0110125	0.184138	KO		0.0471458	WT			0.02801	0.0117972	0.42118	KO		0.0394833	WT
0.0609389	0.0255097	0.418612	KO		0.0471458	WT			0.0261332	0.0110074	0.421203	KO		0.0394833	WT
0.0412389	0.0222833	0.540348	KO		0.0471458	WT			0.0237684	0.0105508	0.443902	KO		0.0394833	WT
0.0415514	0.0212111	0.510479	KO		0.0474583	WT			0.0222611	0.00999287	0.448893	KO		0.0394833	WT
0.0407194	0.029125	0.71526	KO		0.0485833	WT			0.0272419	0.0126668	0.464976	KO		0.0394833	WT
0.0739556	0.0207931	0.281156	KO		0.0485833	WT			0.0312419	0.0149205	0.477578	KO		0.0397333	WT
0.0647444	0.0185181	0.286018	KO		0.0485833	WT			0.0442807	0.021179	0.478289	KO		0.0397333	WT
0.0532022	0.0258971	0.486767	KO		0.0496875	WT			0.0246356	0.0117972	0.47887	KO		0.0397333	WT
0.0648051	0.0241771	0.373074	KO		0.0496875	WT			0.0448677	0.021865	0.487322	KO		0.0397333	WT
0.0367014	0.0158528	0.431939	KO		0.05	WT			0.0419256	0.0206307	0.492078	KO		0.0402833	WT
0.0853875	0.0250653	0.293547	KO		0.05	WT			0.0187442	0.00922716	0.492268	KO		0.0402833	WT
0.118946	0.0457583	0.384699	KO		0.05	WT			0.0535175	0.0271428	0.507176	KO		0.0402833	WT
0.0483431	0.0154939	0.320498	KO		0.05	WT			0.0591239	0.0303337	0.513053	KO		0.0402833	WT
0.0497514	0.00787361	0.158259	KO		0.05	WT			0.0620345	0.0327975	0.528697	KO		0.0402833	WT
0.0565431	0.0182944	0.323549	KO		0.0503125	WT			0.0389014	0.0206307	0.530332	KO		0.0402833	WT
0.0584958	0.0210694	0.360187	KO		0.0506875	WT			0.0289948	0.0156418	0.539471	KO		0.0418833	WT
0.0571222	0.00901111	0.157751	KO		0.0506875	WT			0.0297443	0.016633	0.559201	KO		0.0424	WT
0.0512722	0.018325	0.357406	KO		0.0524167	WT			0.0325535	0.0184543	0.566892	KO		0.0424	WT
0.0548417	0.00928194	0.16925	KO		0.0527083	WT			0.0229495	0.0136016	0.592674	KO		0.0424	WT
0.0489264	0.0145903	0.298209	KO		0.0527083	WT			0.0562284	0.0335532	0.59673	KO		0.0424	WT
0.0599889	0.0182194	0.303714	KO		0.0527083	WT			0.0238843	0.0143045	0.598908	KO		0.0424	WT
0.0768264	0.0419028	0.545422	KO		0.0527083	WT			0.0235727	0.0145895	0.618916	KO		0.0424	WT
0.0478527	0.0204048	0.426408	KO		0.0533542	WT			0.00978755	0.00639863	0.653751	KO		0.04415	WT
0.0824972	0.0370375	0.448955	KO		0.0533542	WT			0.035312	0.0235921	0.668103	KO		0.04415	WT
0.0862875	0.0202319	0.234471	KO		0.0533542	WT			0.0342323	0.0235244	0.6872	KO		0.04415	WT
0.0627014	0.0222833	0.355388	KO		0.055	WT			0.0230003	0.0158263	0.688091	KO		0.04415	WT
0.0576736	0.010475	0.181626	KO		0.0555625	WT			0.0272588	0.0191935	0.704121	KO		0.04415	WT
0.0642316	0.0131373	0.204529	KO		0.0555625	WT			0.0263626	0.0186307	0.706707	KO		0.04415	WT
0.0666028	0.0244444	0.367018	KO		0.0555625	WT			0.0607809	0.04373	0.719469	KO		0.04415	WT
					0.0555625	WT			0.0526214	0.0385777	0.733119	KO		0.0444167	WT
					0.0555625	WT			0.0305825	0.0228892	0.74844	KO		0.0444167	WT
					0.0555625	WT			0.0317033	0.0240389	0.758248	KO		0.0444167	WT
					0.0555625	WT			0.0181306	0.0146161	0.806155	KO		0.0444167	WT
					0.0555625	WT			0.0239254	0.0193625	0.809288	KO		0.0444167	WT
					0.0555625	WT			0.0719719	0.0582712	0.809639	KO		0.0444167	WT
					0.0558958	WT			0.0795613	0.0665853	0.836906	KO		0.0450167	WT
					0.0558958	WT			0.0446889	0.0381719	0.85417	KO		0.0450167	WT
					0.0558958	WT			0.0693511	0.0599331	0.864198	KO		0.0450167	WT
					0.0558958	WT			0.0283747	0.0259085	0.913084	KO		0.0450167	WT
					0.0566458	WT			0.0530562	0.0494402	0.931846	KO		0.0450167	WT
					0.0566458	WT			0.0339014	0.0320656	0.94585	KO		0.04635	WT
					0.0583333	WT								0.04635	WT
					0.0583333	WT								0.0468167	WT
					0.0583333	WT								0.0468167	WT
					0.0583333	WT								0.0468167	WT
					0.0589167	WT								0.0468167	WT
					0.0589167	WT								0.04755	WT
					0.0589167	WT								0.04755	WT
					0.0589167	WT								0.04755	WT
					0.0589167	WT								0.04755	WT
					0.0589167	WT								0.04755	WT
					0.0589167	WT								0.04775	WT
					0.0598333	WT								0.04775	WT
					0.0598333	WT								0.04775	WT
					0.0598333	WT								0.0482	WT
					0.0600833	WT								0.0482	WT
					0.0600833	WT								0.0482	WT
					0.0600833	WT								0.0482	WT
					0.0600833	WT								0.0482	WT
					0.0600833	WT								0.0482	WT
					0.0600833	WT								0.0482	WT
					0.0600833	WT								0.0482	WT
					0.0606667	WT								0.0482	WT
					0.0606667	WT								0.0482	WT
					0.0606667	WT								0.04995	WT
					0.0606667	WT								0.0504333	WT
					0.0611042	WT								0.0504333	WT
					0.0611042	WT								0.0504333	WT
					0.0611042	WT								0.0514833	WT
					0.0634583	WT								0.0517167	WT
					0.0634583	WT								0.0517167	WT
					0.0634583	WT								0.0517167	WT
					0.0647917	WT								0.0517167	WT
					0.0647917	WT								0.0517167	WT
					0.0647917	WT								0.0517167	WT
					0.0647917	WT								0.0517167	WT
					0.0647917	WT								0.0529667	WT
					0.0666667	WT								0.0529667	WT
					0.0666667	WT								0.0529667	WT
					0.0666667	WT								0.0529667	WT
					0.0666667	WT								0.0529667	WT
					0.0666667	WT								0.0533833	WT
					0.067125	WT								0.0533833	WT
					0.0671875	WT								0.0533833	WT
					0.0671875	WT								0.0533833	WT
					0.0671875	WT								0.0533833	WT
					0.0671875	WT								0.0533833	WT
					0.0671875	WT								0.0537	WT
					0.0671875	WT								0.0537	WT
					0.0671875	WT								0.0537	WT
					0.0671875	WT								0.0537	WT
					0.0671875	WT								0.0537	WT
					0.0675833	WT								0.0537	WT
					0.0675833	WT								0.0558333	WT
					0.0675833	WT								0.0558333	WT
					0.0687083	WT								0.0561833	WT
					0.0687083	WT								0.0565333	WT
					0.0702708	WT								0.0565667	WT
					0.0702708	WT								0.0569667	WT
					0.0702708	WT								0.0569667	WT
					0.0707083	WT								0.0569667	WT
					0.0707083	WT								0.0569667	WT
					0.0711458	WT								0.0592167	WT
					0.0712083	WT								0.0592167	WT
					0.0716875	WT								0.0592167	WT
					0.0716875	WT								0.0592167	WT
					0.0716875	WT								0.0596	WT
					0.0716875	WT								0.0596	WT
					0.0722292	WT								0.0596	WT
					0.0722292	WT								0.0599667	WT
					0.074125	WT								0.0599667	WT
					0.074125	WT								0.0599667	WT
					0.0745417	WT								0.0599667	WT
					0.0745417	WT								0.0599667	WT
					0.0745417	WT								0.06105	WT
					0.0745417	WT								0.06105	WT
					0.0745417	WT								0.06105	WT
					0.0745417	WT								0.06105	WT
					0.075	WT								0.06105	WT
					0.0754583	WT								0.06105	WT
					0.0754583	WT								0.0618	WT
					0.0754583	WT								0.0624333	WT
					0.0768333	WT								0.0624667	WT
					0.0768333	WT								0.0624667	WT
					0.0768333	WT								0.0624667	WT
					0.0768333	WT								0.0624667	WT
					0.0768333	WT								0.0628167	WT
					0.0768333	WT								0.0636667	WT
					0.0777708	WT								0.0636667	WT
					0.0777708	WT								0.0636667	WT
					0.0777708	WT								0.0642667	WT
					0.0777708	WT								0.0642667	WT
					0.0785625	WT								0.0642667	WT
					0.0785625	WT								0.0642667	WT
					0.0785625	WT								0.0662167	WT
					0.0785625	WT								0.0662167	WT
					0.078625	WT								0.0672333	WT
					0.078625	WT								0.0672333	WT
					0.078625	WT								0.0675333	WT
					0.0790625	WT								0.0675333	WT
					0.0790625	WT								0.0675333	WT
					0.080125	WT								0.0675333	WT
					0.080125	WT								0.06895	WT
					0.080125	WT								0.06895	WT
					0.080125	WT								0.06895	WT
					0.080125	WT								0.0691333	WT
					0.0808958	WT								0.0691333	WT
					0.0808958	WT								0.0703833	WT
					0.0808958	WT								0.0706333	WT
					0.0820833	WT								0.0711833	WT
					0.0820833	WT								0.0711833	WT
					0.0820833	WT								0.0711833	WT
					0.0825	WT								0.0711833	WT
					0.0833333	WT								0.0711833	WT
					0.08375	WT								0.0713167	WT
					0.08375	WT								0.0713167	WT
					0.08375	WT								0.0716167	WT
					0.08375	WT								0.0716167	WT
					0.08375	WT								0.0728	WT
					0.08375	WT								0.0728	WT
					0.084625	WT								0.0728333	WT
					0.084625	WT								0.0728333	WT
					0.084625	WT								0.0728333	WT
					0.0849792	WT								0.0740333	WT
					0.0849792	WT								0.0740333	WT
					0.0867708	WT								0.0749167	WT
					0.0867708	WT								0.0749167	WT
					0.0867708	WT								0.0749167	WT
					0.0867708	WT								0.0754333	WT
					0.087	WT								0.0754333	WT
					0.087	WT								0.0754333	WT
					0.0878333	WT								0.0754333	WT
					0.0888958	WT								0.0755	WT
					0.0890625	WT								0.0755	WT
					0.0895833	WT								0.0755	WT
					0.0895833	WT								0.07595	WT
					0.0895833	WT								0.0772167	WT
					0.0895833	WT								0.0775	WT
					0.0895833	WT								0.0775	WT
					0.08975	WT								0.0775	WT
					0.08975	WT								0.0775	WT
					0.0901458	WT								0.0775	WT
					0.091625	WT								0.0789667	WT
					0.091625	WT								0.07945	WT
					0.0916667	WT								0.0797333	WT
					0.0916667	WT								0.0797333	WT
					0.0916667	WT								0.0797333	WT
					0.0920417	WT								0.0797333	WT
					0.0920417	WT								0.07995	WT
					0.0931667	WT								0.08	WT
					0.0931667	WT								0.08055	WT
					0.0931667	WT								0.08055	WT
					0.0931667	WT								0.0808167	WT
					0.0942708	WT								0.0819	WT
					0.0942708	WT								0.0829667	WT
					0.0946042	WT								0.0829667	WT
					0.0950208	WT								0.0848	WT
					0.0950208	WT								0.0848	WT
					0.0955833	WT								0.0860833	WT
					0.0955833	WT								0.0860833	WT
					0.0971875	WT								0.0863333	WT
					0.0975417	WT								0.0863333	WT
					0.0989167	WT								0.08695	WT
					0.099375	WT								0.0888333	WT
					0.099375	WT								0.0909	WT
					0.1	WT								0.0922333	WT
					0.1	WT								0.0927	WT
					0.1	WT								0.0929333	WT
					0.1	WT								0.0948	WT
					0.1	WT								0.0950833	WT
					0.100354	WT								0.0950833	WT
					0.100354	WT								0.0955	WT
					0.100354	WT								0.0955	WT
					0.100625	WT								0.0964167	WT
					0.100625	WT								0.0993167	WT
					0.100625	WT								0.1002	WT
					0.100625	WT								0.101283	WT
					0.101375	WT								0.103	WT
					0.101729	WT								0.103	WT
					0.101729	WT								0.107767	WT
					0.101729	WT								0.1096	WT
					0.102438	WT								0.1096	WT
					0.104417	WT								0.110617	WT
					0.104417	WT								0.112567	WT
					0.104813	WT								0.1143	WT
					0.104813	WT								0.114767	WT
					0.104813	WT								0.115833	WT
					0.104813	WT								0.119367	WT
					0.104813	WT								0.119367	WT
					0.104813	WT								0.120083	WT
					0.104813	WT								0.121733	WT
					0.106708	WT								0.123167	WT
					0.106708	WT								0.12485	WT
					0.107875	WT								0.127367	WT
					0.108333	WT								0.127883	WT
					0.108333	WT								0.128567	WT
					0.108646	WT								0.128567	WT
					0.108646	WT								0.130433	WT
					0.108646	WT								0.132433	WT
					0.109437	WT								0.13325	WT
					0.109604	WT								0.133917	WT
					0.11	WT								0.137783	WT
					0.111104	WT								0.1396	WT
					0.111104	WT								0.145217	WT
					0.111104	WT								0.152867	WT
					0.111104	WT								0.152867	WT
					0.111812	WT								0.154183	WT
					0.111812	WT								0.15795	WT
					0.112104	WT								0.159183	WT
					0.114	WT								0.167117	WT
					0.114396	WT								0.169717	WT
					0.114396	WT								0.177667	WT
					0.114396	WT								0.187517	WT
					0.116	WT								0.188733	WT
					0.116062	WT								0.189617	WT
					0.116667	WT								0.201383	WT
					0.116667	WT								0.203983	WT
					0.116958	WT								0.215583	WT
					0.117854	WT								0.216433	WT
					0.117854	WT								0.233267	WT
					0.118104	WT								0.2496	WT
					0.118438	WT								0.2517	WT
					0.118438	WT								0.258583	WT
					0.119313	WT								0.288467	WT
					0.119313	WT								0	KO
					0.119313	WT								0	KO
					0.119313	WT								0	KO
					0.119667	WT								0	KO
					0.120188	WT								0	KO
					0.120188	WT								0	KO
					0.122729	WT								0	KO
					0.122729	WT								0	KO
					0.123875	WT								0	KO
					0.124229	WT								0	KO
					0.124229	WT								0	KO
					0.125	WT								0	KO
					0.125	WT								0	KO
					0.125271	WT								0	KO
					0.126688	WT								0.00661667	KO
					0.126688	WT								0.00661667	KO
					0.126938	WT								0.00883333	KO
					0.126938	WT								0.00883333	KO
					0.126938	WT								0.00883333	KO
					0.127208	WT								0.00883333	KO
					0.127479	WT								0.00883333	KO
					0.129229	WT								0.00883333	KO
					0.129375	WT								0.00883333	KO
					0.129375	WT								0.00883333	KO
					0.130062	WT								0.00883333	KO
					0.130167	WT								0.00883333	KO
					0.130167	WT								0.00883333	KO
					0.130167	WT								0.00883333	KO
					0.130438	WT								0.00883333	KO
					0.131771	WT								0.00883333	KO
					0.131771	WT								0.00883333	KO
					0.131771	WT								0.00883333	KO
					0.133333	WT								0.00883333	KO
					0.133583	WT								0.00883333	KO
					0.133792	WT								0.00883333	KO
					0.133792	WT								0.00883333	KO
					0.133792	WT								0.00883333	KO
					0.133792	WT								0.00883333	KO
					0.13425	WT								0.00883333	KO
					0.13425	WT								0.00883333	KO
					0.13425	WT								0.00883333	KO
					0.134479	WT								0.00883333	KO
					0.134625	WT								0.00883333	KO
					0.134625	WT								0.00883333	KO
					0.135292	WT								0.00883333	KO
					0.135292	WT								0.00883333	KO
					0.135625	WT								0.00883333	KO
					0.135625	WT								0.00883333	KO
					0.135667	WT								0.00883333	KO
					0.135667	WT								0.00883333	KO
					0.137437	WT								0.00883333	KO
					0.137437	WT								0.00883333	KO
					0.138687	WT								0.00883333	KO
					0.139229	WT								0.00883333	KO
					0.140542	WT								0.00883333	KO
					0.140542	WT								0.00883333	KO
					0.141417	WT								0.00883333	KO
					0.141646	WT								0.00883333	KO
					0.141667	WT								0.00883333	KO
					0.141667	WT								0.00883333	KO
					0.141917	WT								0.00883333	KO
					0.142292	WT								0.0124833	KO
					0.142396	WT								0.0124833	KO
					0.142396	WT								0.0124833	KO
					0.142396	WT								0.0124833	KO
					0.144437	WT								0.0124833	KO
					0.144437	WT								0.0124833	KO
					0.144875	WT								0.0124833	KO
					0.144875	WT								0.0124833	KO
					0.144875	WT								0.0124833	KO
					0.146146	WT								0.0124833	KO
					0.147667	WT								0.0124833	KO
					0.148375	WT								0.0124833	KO
					0.149479	WT								0.0124833	KO
					0.150229	WT								0.0124833	KO
					0.150229	WT								0.0124833	KO
					0.150229	WT								0.0124833	KO
					0.150917	WT								0.0124833	KO
					0.150917	WT								0.0124833	KO
					0.151125	WT								0.0124833	KO
					0.151125	WT								0.0124833	KO
					0.153208	WT								0.0124833	KO
					0.153667	WT								0.0124833	KO
					0.153667	WT								0.0124833	KO
					0.15475	WT								0.0124833	KO
					0.15475	WT								0.0124833	KO
					0.15475	WT								0.0124833	KO
					0.15475	WT								0.0124833	KO
					0.155	WT								0.0124833	KO
					0.155688	WT								0.0148	KO
					0.155688	WT								0.01765	KO
					0.155958	WT								0.01765	KO
					0.157125	WT								0.01765	KO
					0.157125	WT								0.01765	KO
					0.157125	WT								0.01765	KO
					0.158104	WT								0.01765	KO
					0.158333	WT								0.01765	KO
					0.158562	WT								0.01765	KO
					0.159083	WT								0.01765	KO
					0.159208	WT								0.01765	KO
					0.160292	WT								0.01765	KO
					0.164062	WT								0.01765	KO
					0.165187	WT								0.01765	KO
					0.165187	WT								0.01765	KO
					0.166042	WT								0.01765	KO
					0.166042	WT								0.01765	KO
					0.166667	WT								0.01765	KO
					0.166875	WT								0.01765	KO
					0.167125	WT								0.01765	KO
					0.167958	WT								0.01765	KO
					0.168146	WT								0.01765	KO
					0.168729	WT								0.01765	KO
					0.168958	WT								0.01765	KO
					0.169604	WT								0.01765	KO
					0.170417	WT								0.01765	KO
					0.170979	WT								0.01765	KO
					0.171792	WT								0.01765	KO
					0.171792	WT								0.01765	KO
					0.172229	WT								0.01765	KO
					0.1725	WT								0.01765	KO
					0.173646	WT								0.01765	KO
					0.173917	WT								0.01765	KO
					0.173917	WT								0.01765	KO
					0.175687	WT								0.01765	KO
					0.176813	WT								0.01765	KO
					0.177167	WT								0.01765	KO
					0.177771	WT								0.01765	KO
					0.178333	WT								0.01765	KO
					0.178917	WT								0.01765	KO
					0.179167	WT								0.01765	KO
					0.179167	WT								0.01765	KO
					0.179167	WT								0.01765	KO
					0.179333	WT								0.01765	KO
					0.1795	WT								0.0187333	KO
					0.179896	WT								0.0187333	KO
					0.182229	WT								0.0197333	KO
					0.186333	WT								0.0197333	KO
					0.186333	WT								0.0197333	KO
					0.186333	WT								0.0197333	KO
					0.187271	WT								0.0197333	KO
					0.188938	WT								0.0197333	KO
					0.190208	WT								0.0197333	KO
					0.191854	WT								0.0197333	KO
					0.194042	WT								0.0197333	KO
					0.196896	WT								0.0197333	KO
					0.197833	WT								0.0197333	KO
					0.198771	WT								0.0197333	KO
					0.2	WT								0.0197333	KO
					0.200313	WT								0.0197333	KO
					0.201563	WT								0.0197333	KO
					0.20275	WT								0.0197333	KO
					0.206146	WT								0.0197333	KO
					0.210813	WT								0.0197333	KO
					0.211104	WT								0.0197333	KO
					0.212271	WT								0.0197333	KO
					0.212938	WT								0.0197333	KO
					0.212958	WT								0.0197333	KO
					0.213729	WT								0.0197333	KO
					0.213729	WT								0.0197333	KO
					0.213729	WT								0.0197333	KO
					0.214583	WT								0.0197333	KO
					0.215729	WT								0.0197333	KO
					0.218104	WT								0.0197333	KO
					0.224375	WT								0.0197333	KO
					0.224979	WT								0.0197333	KO
					0.226375	WT								0.0197333	KO
					0.226687	WT								0.0197333	KO
					0.228042	WT								0.0197333	KO
					0.231542	WT								0.0197333	KO
					0.233937	WT								0.0197333	KO
					0.237792	WT								0.0197333	KO
					0.238625	WT								0.0197333	KO
					0.243688	WT								0.0197333	KO
					0.245458	WT								0.0197333	KO
					0.253437	WT								0.0198667	KO
					0.255792	WT								0.0249667	KO
					0.256104	WT								0.0249667	KO
					0.260479	WT								0.0249667	KO
					0.261167	WT								0.0249667	KO
					0.266792	WT								0.0249667	KO
					0.275125	WT								0.0249667	KO
					0.275875	WT								0.0249667	KO
					0.2795	WT								0.0249667	KO
					0.281979	WT								0.0249667	KO
					0.291792	WT								0.0249667	KO
					0.292729	WT								0.0249667	KO
					0.310021	WT								0.0249667	KO
					0.310125	WT								0.0249667	KO
					0.311146	WT								0.0249667	KO
					0.314458	WT								0.0249667	KO
					0.320688	WT								0.0249667	KO
					0.320688	WT								0.0249667	KO
					0.333521	WT								0.0249667	KO
					0.351354	WT								0.0264833	KO
					0.353646	WT								0.0264833	KO
					0.361812	WT								0.0264833	KO
					0.37925	WT								0.0264833	KO
					0.382417	WT								0.0264833	KO
					0.383771	WT								0.0264833	KO
					0.422375	WT								0.0264833	KO
					0.0111042	KO								0.0264833	KO
					0.0111042	KO								0.0264833	KO
					0.0111042	KO								0.0264833	KO
					0.0111042	KO								0.0264833	KO
					0.0111042	KO								0.0264833	KO
					0.0157083	KO								0.0264833	KO
					0.0157083	KO								0.0264833	KO
					0.0157083	KO								0.0264833	KO
					0.0157083	KO								0.0264833	KO
					0.0157083	KO								0.0264833	KO
					0.0157083	KO								0.0264833	KO
					0.0157083	KO								0.0264833	KO
					0.0157083	KO								0.0264833	KO
					0.0157083	KO								0.0264833	KO
					0.0157083	KO								0.0264833	KO
					0.0222292	KO								0.0264833	KO
					0.0222292	KO								0.0264833	KO
					0.0222292	KO								0.0264833	KO
					0.0222292	KO								0.0264833	KO
					0.0222292	KO								0.0264833	KO
					0.0222292	KO								0.0264833	KO
					0.0222292	KO								0.0264833	KO
					0.0222292	KO								0.0264833	KO
					0.0222292	KO								0.0279167	KO
					0.0222292	KO								0.0279167	KO
					0.0222292	KO								0.0279167	KO
					0.0222292	KO								0.0279167	KO
					0.0222292	KO								0.0279167	KO
					0.0222292	KO								0.0279167	KO
					0.0222292	KO								0.0279167	KO
					0.0222292	KO								0.0279167	KO
					0.0222292	KO								0.0279167	KO
					0.0248542	KO								0.0279167	KO
					0.0248542	KO								0.0279167	KO
					0.0248542	KO								0.0279167	KO
					0.0248542	KO								0.0279167	KO
					0.0248542	KO								0.0279167	KO
					0.0248542	KO								0.0279167	KO
					0.0248542	KO								0.0279167	KO
					0.0248542	KO								0.0279167	KO
					0.0248542	KO								0.0279167	KO
					0.0248542	KO								0.0279167	KO
					0.0248542	KO								0.0279167	KO
					0.0248542	KO								0.0279167	KO
					0.0248542	KO								0.0279167	KO
					0.0248542	KO								0.0279167	KO
					0.0248542	KO								0.0279167	KO
					0.0248542	KO								0.0279167	KO
					0.0248542	KO								0.0279167	KO
					0.0248542	KO								0.0279167	KO
					0.0248542	KO								0.0279167	KO
					0.0248542	KO								0.0279167	KO
					0.0248542	KO								0.0318333	KO
					0.0248542	KO								0.0318333	KO
					0.0248542	KO								0.0318333	KO
					0.0248542	KO								0.0318333	KO
					0.0314167	KO								0.0318333	KO
					0.0314167	KO								0.0318333	KO
					0.0314167	KO								0.0318333	KO
					0.0314167	KO								0.0318333	KO
					0.0314167	KO								0.0318333	KO
					0.0314167	KO								0.0318333	KO
					0.0314167	KO								0.0318333	KO
					0.0333333	KO								0.0318333	KO
					0.0333333	KO								0.0318333	KO
					0.0333333	KO								0.0318333	KO
					0.0333333	KO								0.0318333	KO
					0.0333333	KO								0.0318333	KO
					0.0333333	KO								0.0318333	KO
					0.0333333	KO								0.0318333	KO
					0.0333333	KO								0.0318333	KO
					0.0333333	KO								0.0318333	KO
					0.0333333	KO								0.0318333	KO
					0.0333333	KO								0.0318333	KO
					0.0333333	KO								0.0318333	KO
					0.0333333	KO								0.0318333	KO
					0.0333333	KO								0.0318333	KO
					0.0333333	KO								0.0353167	KO
					0.0333333	KO								0.0353167	KO
					0.0333333	KO								0.0353167	KO
					0.0333333	KO								0.0353167	KO
					0.0333333	KO								0.0353167	KO
					0.0333333	KO								0.0353167	KO
					0.0333333	KO								0.0353167	KO
					0.0333333	KO								0.0353167	KO
					0.0333333	KO								0.0353167	KO
					0.0333333	KO								0.0353167	KO
					0.0333333	KO								0.0353167	KO
					0.0333333	KO								0.0353167	KO
					0.0333333	KO								0.0353167	KO
					0.0333333	KO								0.0353167	KO
					0.0333333	KO								0.0353167	KO
					0.0333333	KO								0.0353167	KO
					0.0351458	KO								0.0353167	KO
					0.0351458	KO								0.0353167	KO
					0.0351458	KO								0.0353167	KO
					0.0351458	KO								0.0364	KO
					0.0351458	KO								0.0364	KO
					0.0351458	KO								0.0364	KO
					0.0351458	KO								0.0364	KO
					0.0351458	KO								0.0364	KO
					0.0351458	KO								0.0364	KO
					0.0351458	KO								0.0364	KO
					0.0351458	KO								0.0364	KO
					0.0351458	KO								0.0364	KO
					0.0351458	KO								0.0364	KO
					0.0351458	KO								0.0364	KO
					0.0351458	KO								0.0364	KO
					0.0400625	KO								0.0364	KO
					0.0400625	KO								0.0364	KO
					0.0400625	KO								0.0364	KO
					0.0400625	KO								0.0364	KO
					0.0400625	KO								0.0364	KO
					0.0400625	KO								0.0364	KO
					0.0400625	KO								0.0364	KO
					0.0400625	KO								0.0364	KO
					0.0400625	KO								0.0364	KO
					0.0400625	KO								0.0364	KO
					0.0400625	KO								0.03745	KO
					0.0400625	KO								0.03745	KO
					0.0400625	KO								0.03745	KO
					0.0400625	KO								0.03745	KO
					0.0400625	KO								0.03745	KO
					0.0400625	KO								0.03745	KO
					0.0400625	KO								0.03745	KO
					0.0400625	KO								0.03745	KO
					0.0400625	KO								0.03745	KO
					0.0400625	KO								0.03745	KO
					0.0400625	KO								0.03745	KO
					0.0444375	KO								0.03745	KO
					0.0444375	KO								0.03745	KO
					0.0444375	KO								0.0394833	KO
					0.0444375	KO								0.0394833	KO
					0.0444375	KO								0.0394833	KO
					0.0444375	KO								0.0394833	KO
					0.0444375	KO								0.0394833	KO
					0.0444375	KO								0.0394833	KO
					0.0444375	KO								0.0394833	KO
					0.0444375	KO								0.0394833	KO
					0.0444375	KO								0.0394833	KO
					0.0444375	KO								0.0394833	KO
					0.0444375	KO								0.0394833	KO
					0.0444375	KO								0.0394833	KO
					0.0444375	KO								0.0394833	KO
					0.0444375	KO								0.0394833	KO
					0.0444375	KO								0.0394833	KO
					0.0444375	KO								0.0394833	KO
					0.0444375	KO								0.0397333	KO
					0.0444375	KO								0.04415	KO
					0.0444375	KO								0.04415	KO
					0.0458125	KO								0.04415	KO
					0.0458125	KO								0.04415	KO
					0.0458125	KO								0.04415	KO
					0.0458125	KO								0.04415	KO
					0.0458125	KO								0.04415	KO
					0.0458125	KO								0.04415	KO
					0.0458125	KO								0.04415	KO
					0.0458125	KO								0.04415	KO
					0.0458125	KO								0.04415	KO
					0.0458125	KO								0.04415	KO
					0.0458125	KO								0.04415	KO
					0.0458125	KO								0.04415	KO
					0.0458125	KO								0.04415	KO
					0.0458125	KO								0.04415	KO
					0.0458125	KO								0.04415	KO
					0.0458125	KO								0.04415	KO
					0.0458125	KO								0.04415	KO
					0.0458125	KO								0.04415	KO
					0.0458125	KO								0.04415	KO
					0.0458125	KO								0.0450167	KO
					0.0458125	KO								0.0450167	KO
					0.0458125	KO								0.0450167	KO
					0.0458125	KO								0.0450167	KO
					0.0471458	KO								0.0450167	KO
					0.0471458	KO								0.0450167	KO
					0.0471458	KO								0.0450167	KO
					0.0471458	KO								0.0450167	KO
					0.0471458	KO								0.0450167	KO
					0.0471458	KO								0.0450167	KO
					0.0471458	KO								0.0450167	KO
					0.0471458	KO								0.0450167	KO
					0.0471458	KO								0.0450167	KO
					0.0471458	KO								0.04755	KO
					0.0471458	KO								0.04755	KO
					0.0496875	KO								0.04755	KO
					0.0496875	KO								0.04755	KO
					0.0496875	KO								0.04755	KO
					0.0496875	KO								0.04755	KO
					0.0496875	KO								0.04755	KO
					0.0496875	KO								0.04995	KO
					0.0496875	KO								0.04995	KO
					0.0496875	KO								0.04995	KO
					0.0496875	KO								0.04995	KO
					0.0496875	KO								0.04995	KO
					0.0496875	KO								0.04995	KO
					0.0496875	KO								0.0514833	KO
					0.0496875	KO								0.0514833	KO
					0.0496875	KO								0.0514833	KO
					0.0496875	KO								0.0537	KO
					0.0496875	KO								0.0537	KO
					0.0496875	KO								0.0537	KO
					0.0496875	KO								0.0537	KO
					0.0496875	KO								0.0537	KO
					0.0496875	KO								0.0537	KO
					0.0496875	KO								0.0537	KO
					0.0496875	KO								0.0537	KO
					0.0555625	KO								0.0537	KO
					0.0555625	KO								0.0537	KO
					0.0555625	KO								0.0558333	KO
					0.0555625	KO								0.0558333	KO
					0.0555625	KO								0.0558333	KO
					0.0555625	KO								0.0558333	KO
					0.0555625	KO								0.0558333	KO
					0.0555625	KO								0.0558333	KO
					0.0555625	KO								0.0565333	KO
					0.0555625	KO								0.0565333	KO
					0.0555625	KO								0.0565333	KO
					0.0555625	KO								0.0565333	KO
					0.0555625	KO								0.0565333	KO
					0.0555625	KO								0.0565333	KO
					0.0555625	KO								0.0565333	KO
					0.0555625	KO								0.0592167	KO
					0.0555625	KO								0.0592167	KO
					0.0555625	KO								0.0592167	KO
					0.0555625	KO								0.0592167	KO
					0.0555625	KO								0.0592167	KO
					0.0555625	KO								0.0592167	KO
					0.0555625	KO								0.0624333	KO
					0.0555625	KO								0.0624333	KO
					0.0555625	KO								0.0624333	KO
					0.0555625	KO								0.0636667	KO
					0.0555625	KO								0.0642667	KO
					0.0555625	KO								0.0672333	KO
					0.0555625	KO								0.0672333	KO
					0.0555625	KO								0.0672333	KO
					0.0555625	KO								0.06895	KO
					0.0555625	KO								0.06895	KO
					0.0555625	KO								0.0706333	KO
					0.0555625	KO								0.0706333	KO
					0.0555625	KO								0.0706333	KO
					0.0555625	KO								0.0711833	KO
					0.0555625	KO								0.0711833	KO
					0.0555625	KO								0.0711833	KO
					0.0555625	KO								0.0711833	KO
					0.0555625	KO								0.0711833	KO
					0.0555625	KO								0.0711833	KO
					0.0555625	KO								0.0728	KO
					0.0555625	KO								0.0728	KO
					0.0555625	KO								0.07595	KO
					0.0555625	KO								0.0789667	KO
					0.0566458	KO								0.07995	KO
					0.0566458	KO								0.0814	KO
					0.0566458	KO								0.08375	KO
					0.0566458	KO								0.08695	KO
					0.0566458	KO								0.0874	KO
					0.0566458	KO								0.0882833	KO
					0.0566458	KO								0.0887333	KO
					0.0566458	KO								0.0900333	KO
					0.0566458	KO								0.09385	KO
					0.0566458	KO								0.0975167	KO
					0.0566458	KO								0.0975167	KO
					0.0598333	KO								0.0987	KO
					0.0598333	KO								0.0987	KO
					0.0598333	KO								0.0987	KO
					0.0598333	KO								0.100667	KO
					0.0598333	KO								0.100667	KO
					0.0598333	KO								0.1074	KO
					0.0598333	KO								0.1074	KO
					0.0598333	KO								0.115117	KO
					0.0598333	KO								0.116117	KO
					0.0598333	KO								0.116117	KO
					0.0598333	KO								0.1264	KO
					0.0598333	KO								0.127333	KO
					0.0598333	KO								0.127333	KO
					0.0598333	KO								0.12855	KO
					0.0598333	KO								0.1396	KO
					0.0598333	KO								0.15645	KO
					0.0598333	KO								0.162783	KO
					0.0598333	KO								0.182	KO
					0.0598333	KO								0.1854	KO
					0.0598333	KO
					0.0598333	KO
					0.0628542	KO
					0.0628542	KO
					0.0628542	KO
					0.0628542	KO
					0.0628542	KO
					0.0628542	KO
					0.0628542	KO
					0.0628542	KO
					0.0647917	KO
					0.0647917	KO
					0.0647917	KO
					0.0647917	KO
					0.0647917	KO
					0.0647917	KO
					0.0647917	KO
					0.0647917	KO
					0.0647917	KO
					0.0647917	KO
					0.0647917	KO
					0.0647917	KO
					0.0647917	KO
					0.0647917	KO
					0.0647917	KO
					0.0647917	KO
					0.0647917	KO
					0.0666667	KO
					0.0666667	KO
					0.0666667	KO
					0.0666667	KO
					0.0666667	KO
					0.0666667	KO
					0.0666667	KO
					0.0666667	KO
					0.0666667	KO
					0.0666667	KO
					0.0675833	KO
					0.0675833	KO
					0.0675833	KO
					0.0675833	KO
					0.0675833	KO
					0.0675833	KO
					0.0675833	KO
					0.0675833	KO
					0.0675833	KO
					0.0675833	KO
					0.0675833	KO
					0.0675833	KO
					0.0675833	KO
					0.0675833	KO
					0.0675833	KO
					0.0675833	KO
					0.0675833	KO
					0.0702708	KO
					0.0702708	KO
					0.0702708	KO
					0.0702708	KO
					0.0702708	KO
					0.0702708	KO
					0.0702708	KO
					0.0702708	KO
					0.0702708	KO
					0.0702708	KO
					0.0702708	KO
					0.0711458	KO
					0.0711458	KO
					0.0711458	KO
					0.0711458	KO
					0.0711458	KO
					0.0711458	KO
					0.0711458	KO
					0.0711458	KO
					0.0711458	KO
					0.0711458	KO
					0.0711458	KO
					0.0711458	KO
					0.0745417	KO
					0.0745417	KO
					0.0745417	KO
					0.0745417	KO
					0.0745417	KO
					0.0745417	KO
					0.0745417	KO
					0.0745417	KO
					0.0745417	KO
					0.0745417	KO
					0.0745417	KO
					0.0745417	KO
					0.0745417	KO
					0.0745417	KO
					0.0777708	KO
					0.0777708	KO
					0.0777708	KO
					0.0777708	KO
					0.0777708	KO
					0.0777708	KO
					0.0777708	KO
					0.0777708	KO
					0.0777708	KO
					0.0777708	KO
					0.0777708	KO
					0.0777708	KO
					0.0777708	KO
					0.0777708	KO
					0.0777708	KO
					0.0777708	KO
					0.0777708	KO
					0.0777708	KO
					0.0785625	KO
					0.0785625	KO
					0.0785625	KO
					0.0785625	KO
					0.0785625	KO
					0.0785625	KO
					0.0785625	KO
					0.0785625	KO
					0.0785625	KO
					0.0785625	KO
					0.0785625	KO
					0.0785625	KO
					0.0785625	KO
					0.0785625	KO
					0.0785625	KO
					0.0785625	KO
					0.0785625	KO
					0.0785625	KO
					0.0785625	KO
					0.0785625	KO
					0.0785625	KO
					0.0785625	KO
					0.0785625	KO
					0.0785625	KO
					0.0785625	KO
					0.0785625	KO
					0.0785625	KO
					0.080125	KO
					0.080125	KO
					0.080125	KO
					0.080125	KO
					0.080125	KO
					0.080125	KO
					0.080125	KO
					0.080125	KO
					0.080125	KO
					0.080125	KO
					0.080125	KO
					0.0808958	KO
					0.0808958	KO
					0.0808958	KO
					0.0808958	KO
					0.0808958	KO
					0.0808958	KO
					0.0808958	KO
					0.0808958	KO
					0.0808958	KO
					0.084625	KO
					0.084625	KO
					0.084625	KO
					0.084625	KO
					0.0867708	KO
					0.0867708	KO
					0.0867708	KO
					0.0867708	KO
					0.0867708	KO
					0.0888958	KO
					0.0888958	KO
					0.0888958	KO
					0.0888958	KO
					0.0888958	KO
					0.0888958	KO
					0.0895833	KO
					0.0895833	KO
					0.0895833	KO
					0.0895833	KO
					0.0895833	KO
					0.0895833	KO
					0.0895833	KO
					0.0895833	KO
					0.0895833	KO
					0.0895833	KO
					0.0895833	KO
					0.0895833	KO
					0.0895833	KO
					0.0895833	KO
					0.0895833	KO
					0.0895833	KO
					0.091625	KO
					0.091625	KO
					0.0942708	KO
					0.0949375	KO
					0.0949375	KO
					0.0949375	KO
					0.0949375	KO
					0.0949375	KO
					0.0949375	KO
					0.0949375	KO
					0.0949375	KO
					0.0955833	KO
					0.0955833	KO
					0.099375	KO
					0.099375	KO
					0.099375	KO
					0.099375	KO
					0.1	KO
					0.1	KO
					0.100625	KO
					0.100625	KO
					0.100625	KO
					0.100625	KO
					0.100625	KO
					0.100625	KO
					0.100625	KO
					0.102438	KO
					0.102438	KO
					0.102438	KO
					0.102438	KO
					0.102438	KO
					0.104813	KO
					0.104813	KO
					0.104813	KO
					0.105417	KO
					0.105417	KO
					0.105417	KO
					0.105417	KO
					0.105417	KO
					0.105417	KO
					0.109437	KO
					0.109437	KO
					0.109437	KO
					0.109437	KO
					0.109437	KO
					0.111104	KO
					0.111104	KO
					0.111104	KO
					0.111104	KO
					0.111104	KO
					0.111104	KO
					0.111667	KO
					0.111667	KO
					0.111667	KO
					0.111667	KO
					0.111667	KO
					0.111667	KO
					0.113312	KO
					0.113312	KO
					0.113312	KO
					0.113312	KO
					0.113312	KO
					0.114396	KO
					0.114396	KO
					0.116	KO
					0.116	KO
					0.118104	KO
					0.118104	KO
					0.118104	KO
					0.118104	KO
					0.119667	KO
					0.120188	KO
					0.120188	KO
					0.120188	KO
					0.122229	KO
					0.122229	KO
					0.122729	KO
					0.122729	KO
					0.122729	KO
					0.124229	KO
					0.124229	KO
					0.124229	KO
					0.124229	KO
					0.124229	KO
					0.125708	KO
					0.125708	KO
					0.126688	KO
					0.126688	KO
					0.126688	KO
					0.126688	KO
					0.126688	KO
					0.129583	KO
					0.129583	KO
					0.129583	KO
					0.129583	KO
					0.129583	KO
					0.129583	KO
					0.130062	KO
					0.130062	KO
					0.133333	KO
					0.133792	KO
					0.133792	KO
					0.133792	KO
					0.13425	KO
					0.13425	KO
					0.135167	KO
					0.135167	KO
					0.137437	KO
					0.137437	KO
					0.139229	KO
					0.139229	KO
					0.140542	KO
					0.144437	KO
					0.144437	KO
					0.144875	KO
					0.144875	KO
					0.144875	KO
					0.146146	KO
					0.149479	KO
					0.151125	KO
					0.151125	KO
					0.151125	KO
					0.15475	KO
					0.155562	KO
					0.155958	KO
					0.159083	KO
					0.159083	KO
					0.165187	KO
					0.165187	KO
					0.165187	KO
					0.166667	KO
					0.166667	KO
					0.167042	KO
					0.168146	KO
					0.169229	KO
					0.1725	KO
					0.173917	KO
					0.173917	KO
					0.178125	KO
					0.180875	KO
					0.180875	KO
					0.189208	KO
					0.189875	KO
					0.190188	KO
					0.194042	KO
					0.196583	KO
					0.196896	KO
					0.197833	KO
					0.198771	KO
					0.200313	KO
					0.200313	KO
					0.200313	KO
					0.20275	KO
					0.203979	KO
					0.204271	KO
					0.204271	KO
					0.211396	KO
					0.213729	KO
					0.214583	KO
					0.218854	KO
					0.219146	KO
					0.227979	KO
					0.228792	KO
					0.235437	KO
					0.240375	KO
					0.244688	KO
					0.251917	KO
					0.259396	KO
					0.260104	KO
					0.28675	KO
					0.293333	KO
					0.323937	KO
					0.382333	KO
