# Supplementary material for: A neurodevelopmental epigenetic programme mediated by SMARCD3–DAB1–Reelin signalling is hijacked to promote medulloblastoma metastasis
Source: Nat Cell Biol. 2023 Feb 27;25(3):493–507. doi: 10.1038/s41556-023-01093-0 (PMC10014585; doi:10.1038/s41556-023-01093-0)
Supplement: Source Data Extended Data Fig. 3 — Statistical source data. [file 41556_2023_1093_MOESM20_ESM.xlsx]

## Sheet: Extended Data Fig. 3a
WT	KO-1	KO-2	SMARCD3 OE
0.715232	0.682635	0.780269	0.56
0.807692	0.670659	0.609442	0.844262
0.71831	0.745455	0.573034	0.692308
0.50152	0.760766		0.663212
0.747573	0.752033		0.551471
0.88535			0.78169
0.639024
0.72549
0.521605
0.680672

## Sheet: Extended Data Fig. 3b
MED8A																								D458
WT								KO-1								KO-2								WT							KO-1
Day 0	Day 1	Day 2	Day 3	Day 4	Day 5			Day 0	Day 1	Day 2	Day 3	Day 4	Day 5			Day 0	Day 1	Day 2	Day 3	Day 4	Day 5			Day 0	Day 2	Day 4	Day 6	Day 8			Day 0	Day 2	Day 4	Day 6	Day 8
0.997537	1.60936	2.03054	2.49606	2.54483	2.83448			1.008	1.56343	2.41714	2.59714	2.75314	2.92286			0.962121	1.2822	1.53598	2.14773	2.16856	2.87689			0.994475	1.35912	2.24309	2.67956	2.96133			1.00853	1.3413	2.19625	2.51365	2.74403
0.966502	1.61379	1.967	2.50936	2.28916	2.50493			0.982286	1.55657	2.544	2.53543	2.73429	2.90571			1.01326	1.25379	1.65909	2.3125	2.37121	2.91667			0.972376	1.30387	2.28177	2.9779	2.90608			0.993174	1.39249	2.24232	2.75939	2.76963
1.03596	1.55468	1.83695	2.4266	2.23448	2.5936			1.00971	1.59943	2.48914	2.55257	2.46171	2.87829			1.02462	1.26515	1.64962	2.21591	2.25947	2.85062			1.03315	1.29282	2.24309	2.95028	2.90608			0.998294	1.37201	2.22184	2.70819	2.81058
0.989105	1.07224	1.76717	2.65609	3.18262	3.21921			1.01282	1.25307	1.71944	2.35776	3.50955	2.65105			1.08489	1.3733	1.71138	2.23663	2.81345	2.8484
1.036	1.39199	1.78209	2.30862	2.40028	3.00196			0.991625	1.37791	1.76891	2.01623	3.34467	2.74952			1.03905	1.44588	1.76295	2.07619	3.15726	2.82178
1.04879	1.33018	1.67551	2.49195	2.74775	2.89087			1.02696	1.25779	1.62523	2.07511	3.38001	2.68892			0.949278	1.2778	1.82789	2.06091	2.90514
1.04879	1.03387	1.75438	2.55163	3.47679				0.975137	1.5236	1.73847	2.1389	2.05426				0.979839	1.52117	1.3349	1.93885	1.97272
1.07224	1.4261	1.78422	2.27451	3.22951				0.968071	1.46826	1.76451	2.16495	2.09333				0.979839	1.60019	1.38006	2.04045	2.09972
0.967788	1.3856	1.73307	2.36618	2.79251				1.00105	1.29897	1.76777	2.24959	2.051				1.00849	1.65381	1.65099	2.06021	2.03199
0.754619	1.83123	2.31935	2.80748	2.99242				0.979848								0.987479
0.835623	1.58565	1.81304	2.57099	2.29813				1.01282								0.981749
0.991236	1.6281	1.85548	1.93431	2.28297				1.03167								0.989389
1.06158								1.0548								1.12606
1.02747								1.01248								1.10912
1.02961								0.986435								1.01599
1.01895								1.0255								0.951082
0.999763								0.979924								0.931326
1.06158								0.940857								0.866416
0.993368
1.00403
1.05945
1.08237
0.988378
1.0005
0.997473
1.00657
0.924709

## Sheet: Extended Data Fig. 3c
Survival	Status	Group	EachGroup	Cell Type
29	1	Low	Control	D425
34	1	Low	Control	D425
33	1	Low	Control	D425
34	1	Low	Control	D425
31	1	Low	Control	D425
26	1	High	OE	D425
24	1	High	OE	D425
31	1	High	OE	D425
31	1	High	OE	D425
26	1	High	OE	D425
21	1	High	Ctrl	D458
21	1	High	Ctrl	D458
43	1	High	Ctrl	D458
27	1	High	Ctrl	D458
37	1	High	Ctrl	D458
27	1	Low	KO	D458
33	1	Low	KO	D458
30	1	Low	KO	D458
54	1	Low	KO	D458
30	1	Low	KO	D458
26	1	Low	KO	MED8A
21	1	Low	KO	MED8A
25	1	Low	KO	MED8A
28	1	Low	KO	MED8A
19	1	High	Ctrl	MED8A
19	1	High	Ctrl	MED8A
23	1	High	Ctrl	MED8A
25	1	High	Ctrl	MED8A
22	1	High	Female	D458
25	1	High	Female	D458
24	1	High	Female	D458
23	1	High	Female	D458
22	1	High	Female	D458
27	1	High	Male	D458
20	1	High	Male	D458
23	1	High	Male	D458
26	1	High	Male	D458
26	1	High	Male	D458

## Sheet: Extended Data Fig. 3f
Days	MYCS62D+SMARCD3	MYCS62D	SMARCD3
34	1
45	1
59		1
59		1
37		1
42	1
61		1
58	1
54	1
42	1
53		1
90			0
90			0
90			0
90			0
90			0

## Sheet: Extended Data Fig. 3j
Days	MYCS62D+SMARCD3	MYCS62D	SMARCD3
42	1
47	1
36	1
36	1
43	1
43		1
47		1
47		1
42		1
90			0
90			0
90			0
90			0
90			0
