# Supplementary material for: A neurodevelopmental epigenetic programme mediated by SMARCD3–DAB1–Reelin signalling is hijacked to promote medulloblastoma metastasis
Source: Nat Cell Biol. 2023 Feb 27;25(3):493–507. doi: 10.1038/s41556-023-01093-0 (PMC10014585; doi:10.1038/s41556-023-01093-0)
Supplement: Source Data Extended Data Fig. 8 — Statistical source data. [file 41556_2023_1093_MOESM21_ESM.xlsx]

## Sheet: Extended Data Fig.8b
D458_CTRL	D458_CRE1	D458_CRE2	D458_CRE3	D458_CRE4	D458_CRE5	D458_CRE6	D458_CRE7
0.888897	1.09099	1.15506	1.13366	0.840747	0.827975	0.870765	0.95778
0.900411	1.12774	1.10354	1.12128	0.832238	0.828993	0.814282	0.981819
1.09823	1.20182	1.29957	1.2356	0.847937	0.844726	0.914848	0.86191
1.11246	1.24231	1.2416	1.2221	0.839355	0.845764	0.855506	0.857399
0.989659	1.18282	0.914531	1.00089	0.877966	0.949106	0.790268	0.912118
1.012	1.21678	0.910542	0.99143	0.862658	0.95639	0.79114	0.907344
0.988014	1.18148	1.00393	1.03088	0.855545	0.918267	0.822243	0.834449
1.01032	1.2154	0.999551	1.02114	0.857783	0.925315	0.82315	0.85655
0.985819	0.93955	0.871077	0.849503		0.748394	0.814622	0.844432
0.980298	0.950384	0.878102	0.860626		0.844284	0.801844	0.866798
1.0198	0.982874	0.949922	0.858421		0.745805	0.813726	0.819098
1.01409	0.994208	0.957582	0.869661		0.841363	0.800962	0.83428
1.02483	0.926454		0.84184			0.880576
1.03736	0.926356		0.844699			0.900169
0.92879						0.877841
0.940143						0.897374

## Sheet: Extended Data Fig.8g
MED8A_Vector	MED8A_EZH2_OE	D458_Vector	D458_EZH2_OE
1.01166	1.44505	0.998339	1.27301
1.00577	1.39514	1.00066	1.21404
0.994182	1.46765	0.999342	1.28321
0.988393	1.41696	1.00166	1.22378
0.990281	1.48858	0.987776	1.12155
0.989729	1.45058	1.0077	1.07366
1.01028	1.50753	0.992251	1.1525
1.00971	1.46905	1.01227	1.10329
