# Supplementary material for: A neurodevelopmental epigenetic programme mediated by SMARCD3–DAB1–Reelin signalling is hijacked to promote medulloblastoma metastasis
Source: Nat Cell Biol. 2023 Feb 27;25(3):493–507. doi: 10.1038/s41556-023-01093-0 (PMC10014585; doi:10.1038/s41556-023-01093-0)
Supplement: Source Data Extended Data Fig. 9 — Statistical source data. [file 41556_2023_1093_MOESM22_ESM.xlsx]

## Sheet: Extended Data Fig. 9b
WT	KO-1
90	10
90	60
80	50
70	0
100	50
95	90
50	70
90	90
80
70

## Sheet: Extended Data Fig. 9c,d
MED8A							D458
DMSO	0.5 nM	5 nM	50 nM	100 nM	250 nM	500 nM	DMSO	0.5 nM	5 nM	50 nM	100 nM
0.979901	0.940296	0.842562	0.546207	0.322956	0.23468	0.294384	1.1833	1.1833	0.769857	0.156823	0.028513
0.959212	1.06227	0.877044	0.672906	0.364335	0.270542	0.31665	1.14053	0.670061	0.299389	0.08554	0.014257
0.966108	1.03842	0.858325	0.647685	0.332217	0.261084	0.279212	0.92668	0.641548	0.470468	0.071283	0.099796
0.998818	1.01241	0.885911	0.596256	0.349754	0.252217	0.306207	0.912424	0.698574	0.413442	0.08554	0.028513
0.927291	1.00749	0.847291	0.562562	0.382266	0.253793	0.310542	0.841141	1.04073	0.370672	0.114053	0.028513
1.02049	1.09685		0.634089	0.157971			0.841141	0.841141	0.655804	0.099796	0.057026
1.03094	0.886908		0.622069	0.353455			1.15479	1.02648	0.570265	0.12831	0.04277
1.09261	0.916506		0.635665	0.362748				1.69654	0.812627	0.12831	0.08554
1.07665	0.968131		0.651232	0.362059					0.769857		0.114053
0.94798	0.896889		0.641182								0.057026
1.02595	0.939221		0.539992
1.08893			0.655975
1.0996			0.556512
1.02251			0.515556
0.763009			0.705878

## Sheet: Extended Data Fig. 9g
Placebo	Low-Dose	Standard-Dose
0.407718	0.577425	0.388091
0.42337	0.433043	0.414855
0.46375	0.524317	0.532234
0.494201	0.545467	0.522941
0.388267	0.662381	0.57104
0.385685	0.429413	0.547117
0.48853	0.526193	0.407275
